# Supplementary material for: Addition to the study of the genus Dusona (Hymenoptera, Ichneumonidae, Campopleginae) in Korea with description of a new species and key to the Korean species
Source: Zookeys. 2014 Jul 8;(424):59–89. doi: 10.3897/zookeys.424.7546 (PMC4106101; doi:10.3897/zookeys.424.7546)
Supplement: XML Treatment for Dusona [file zookeys.424.7546-treatment1.xml]

<!DOCTYPE tp:taxon-treatment
  PUBLIC "-//TaxonX//DTD Taxonomic Treatment Publishing DTD v0 20100105//EN" "tax-treatment-NSO.dtd">
<tp:taxon-treatment xmlns:tp="http://www.plazi.org/taxpub"><tp:treatment-meta><kwd-group><label>Taxon classification</label><kwd><named-content content-type="kingdom">Animalia</named-content></kwd><kwd><named-content content-type="order">Hymenoptera</named-content></kwd><kwd><named-content content-type="family">Ichneumonidae</named-content></kwd></kwd-group><mixed-citation publication-type="journal"><person-group><name><surname>Choi</surname><given-names>Jin-Kyung</given-names></name><name><surname>Lee</surname><given-names>Jong-Wook</given-names></name></person-group><article-title>Addition to the study of the genus <italic>Dusona</italic> (Hymenoptera, Ichneumonidae, Campopleginae) in Korea with description of a new species and key to the Korean species</article-title><source>Zookeys</source><day>8</day><month>7</month><year>2014</year><volume>2014</volume><issue>424</issue><fpage>59</fpage><lpage>89</lpage><pub-id pub-id-type="doi">10.3897/zookeys.424.7546</pub-id></mixed-citation></tp:treatment-meta><tp:nomenclature><label>Genus</label><tp:taxon-name>
                            <tp:taxon-name-part taxon-name-part-type="genus">Dusona</tp:taxon-name-part>
                        </tp:taxon-name><tp:taxon-authority>Cameron, 1901</tp:taxon-authority><tp:nomenclature-citation-list><tp:nomenclature-citation><tp:taxon-name>Dusona</tp:taxon-name><comment> Cameron, 1901: 107. TS: <italic><tp:taxon-name>Dusona stramineipes</tp:taxon-name></italic> Cameron</comment></tp:nomenclature-citation><tp:nomenclature-citation><tp:taxon-name>Delopia</tp:taxon-name><comment> Cameron, 1903: 304. TS: <italic><tp:taxon-name>Delopia cariniscutis</tp:taxon-name></italic> Cameron = <italic><tp:taxon-name>Dusona cariniscutis</tp:taxon-name></italic> (Cameron, 1903)</comment></tp:nomenclature-citation><tp:nomenclature-citation><tp:taxon-name>Campoplegidea</tp:taxon-name><comment> Viereck, 1912: 633. TS: <italic><tp:taxon-name>Campoplex oxyacanthae</tp:taxon-name></italic> (Boie, 1855) = <italic><tp:taxon-name>Dusona mercator</tp:taxon-name></italic> (Fabricius, 1793)</comment></tp:nomenclature-citation><tp:nomenclature-citation><tp:taxon-name>Pseudocasinaria</tp:taxon-name><comment> Viereck, 1912: 644. TS: <italic><tp:taxon-name>Casinaria americana</tp:taxon-name></italic> Ashmead = <italic><tp:taxon-name>Dusona americana</tp:taxon-name></italic> (Ashmead, 1890) = <italic><tp:taxon-name>Dusona annexa</tp:taxon-name></italic> (Förster, 1868)</comment></tp:nomenclature-citation><tp:nomenclature-citation><tp:taxon-name>Thymarimorpha</tp:taxon-name><comment> Viereck, 1913: 384. TS: <italic><tp:taxon-name>Thymarimorpha platygastra</tp:taxon-name></italic> Viereck = <italic><tp:taxon-name>Dusona gnara</tp:taxon-name></italic> (Cresson, 1874)</comment></tp:nomenclature-citation><tp:nomenclature-citation><tp:taxon-name>Viereckiana</tp:taxon-name><comment> Strand, 1914: 163-164.</comment></tp:nomenclature-citation><tp:nomenclature-citation><tp:taxon-name>Zachrestinus</tp:taxon-name><comment> Enderlein, 1921: 38. TS: <italic><tp:taxon-name>Zachrestinus fractocristatus</tp:taxon-name></italic> Enderlein = <italic><tp:taxon-name>Dusona fractocristata</tp:taxon-name></italic> (Enderlein, 1921)</comment></tp:nomenclature-citation><tp:nomenclature-citation><tp:taxon-name>Idiosomidea</tp:taxon-name><comment> Viereck, 1925: 271. TS: <italic><tp:taxon-name>Campoplex photomorphus</tp:taxon-name></italic> (Viereck, 1905) = <italic><tp:taxon-name>Dusona bellula</tp:taxon-name></italic> (Dalla Torre, 1901)</comment></tp:nomenclature-citation><tp:nomenclature-citation><tp:taxon-name>Neodelopia</tp:taxon-name><comment> Benoit, 1957: 314. TS: <italic><tp:taxon-name>Neodelopia pauliani</tp:taxon-name></italic> Benoit = <italic><tp:taxon-name>Dusona pauliani</tp:taxon-name></italic> (Benoit, 1957)</comment></tp:nomenclature-citation><tp:nomenclature-citation><tp:taxon-name>Kartika</tp:taxon-name><comment> Gupta &amp; Gupta, 1976: 460. TS: <italic><tp:taxon-name>Kartika aspera</tp:taxon-name></italic> Gupta &amp; Gupta = <italic><tp:taxon-name>Dusona aspera</tp:taxon-name></italic> (Gupta &amp; Gupta, 1976)</comment></tp:nomenclature-citation></tp:nomenclature-citation-list></tp:nomenclature><tp:treatment-sec sec-type="Diagnosis"><title>Diagnosis.</title><p>Inner margin of eye with emargination opposite antenna socket; clypeus weakly convex, truncate or blunt; areola and petiolar areas of propodeum not separated by carina; propodeum with elongate spiracle; fore wing with large, usually rhombic areolet, pointed or stalked; discoidella reaching nervellus or detached; glymma of peti<!--PageBreak-->ole present, vestigial or absent; epipleurum of 3<sup>rd</sup> tergum not separated by crease or sometimes partly separated; metasomal segments usually reddish brown and partly black or sometimes mostly black.</p></tp:treatment-sec><tp:treatment-sec sec-type="Distribution"><title>Distribution.</title><p>Worldwide.</p></tp:treatment-sec><tp:treatment-sec sec-type="Key to the species of genus Dusona from Korea"><title>Key to the species of genus <italic><tp:taxon-name>Dusona</tp:taxon-name></italic> from Korea</title><table-wrap content-type="key" position="anchor" orientation="portrait"><table><tbody><tr><td rowspan="1" colspan="1">1</td><td rowspan="1" colspan="1">Epipleurum separated from the 3<sup>rd</sup> tergum, the crease with black line (<xref ref-type="fig" rid="F7">Fig. 7D</xref>)</td><td rowspan="1" colspan="1">2</td></tr><tr><td rowspan="1" colspan="1">–</td><td rowspan="1" colspan="1">Epipleurum not separated from the 3<sup>rd</sup> tergum, with lateral black line above the anterior ventrolateral edge or without lateral black line (<xref ref-type="fig" rid="F7">Figs 7J</xref>, <xref ref-type="fig" rid="F7">7K</xref>)</td><td rowspan="1" colspan="1">13</td></tr><tr><td rowspan="1" colspan="1">2</td><td rowspan="1" colspan="1">Ovipositor upcurved and longer than hind tibia (<xref ref-type="fig" rid="F3">Fig. 3L</xref>)</td><td rowspan="1" colspan="1"><italic><tp:taxon-name>Dusona longicauda</tp:taxon-name></italic></td></tr><tr><td rowspan="1" colspan="1">–</td><td rowspan="1" colspan="1">Ovipositor straight and shorter than hind tibia (<xref ref-type="fig" rid="F1">Fig. 1A</xref>)</td><td rowspan="1" colspan="1">3</td></tr><tr><td rowspan="1" colspan="1">3</td><td rowspan="1" colspan="1">Antennal flagellum with less than 40 segments. 2<sup>nd</sup> recurrent vein of fore wing distad of the middle of areolet (<xref ref-type="fig" rid="F5">Fig. 5D</xref>)</td><td rowspan="1" colspan="1"><italic><tp:taxon-name>Dusona maruyamator</tp:taxon-name></italic></td></tr><tr><td rowspan="1" colspan="1">–</td><td rowspan="1" colspan="1">Antennal flagellum with more than 40 segments. 2<sup>nd</sup> recurrent vein of fore wing basad or opposite the middle of areolet (<xref ref-type="fig" rid="F5">Figs 5B</xref>, <xref ref-type="fig" rid="F5">5C</xref>)</td><td rowspan="1" colspan="1">4</td></tr><tr><td rowspan="1" colspan="1">4</td><td rowspan="1" colspan="1">Areolet of fore wing pentagonal shape, without stalk (<xref ref-type="fig" rid="F5">Fig. 5M</xref>)</td><td rowspan="1" colspan="1"><italic><tp:taxon-name>Dusona bellipes</tp:taxon-name></italic></td></tr><tr><td rowspan="1" colspan="1">–</td><td rowspan="1" colspan="1">Areolet of fore wing quadrate, with or without stalk (<xref ref-type="fig" rid="F5">Fig. 5R</xref>)</td><td rowspan="1" colspan="1">5</td></tr><tr><td rowspan="1" colspan="1">5</td><td rowspan="1" colspan="1">Antennal carina very highly raised, with wrinkles (<xref ref-type="fig" rid="F8">Fig. 8A</xref>). Central part of face with weak protuberance (<xref ref-type="fig" rid="F4">Fig. 4R</xref>)</td><td rowspan="1" colspan="1"><italic><tp:taxon-name>Dusona mactatoides</tp:taxon-name></italic></td></tr><tr><td rowspan="1" colspan="1">–</td><td rowspan="1" colspan="1">Antennal carina not raised or low and narrow (<xref ref-type="fig" rid="F8">Fig. 8B</xref>). Face convex generally (<xref ref-type="fig" rid="F4">Fig. 4F</xref>)</td><td rowspan="1" colspan="1">6</td></tr><tr><td rowspan="1" colspan="1">6</td><td rowspan="1" colspan="1">Mandible brown to dark brown except basal part black (<xref ref-type="fig" rid="F4">Fig. 4O</xref>)</td><td rowspan="1" colspan="1">7</td></tr><tr><td rowspan="1" colspan="1">–</td><td rowspan="1" colspan="1">Mandible completely or partly yellow (<xref ref-type="fig" rid="F4">Fig. 4K</xref>)</td><td rowspan="1" colspan="1">8</td></tr><tr><td rowspan="1" colspan="1">7</td><td rowspan="1" colspan="1">Mandible dark brown (<xref ref-type="fig" rid="F4">Fig. 4O</xref>). Tegula black. Nervellus vertical</td><td rowspan="1" colspan="1"><italic><tp:taxon-name>Dusona chabarowski</tp:taxon-name></italic></td></tr><tr><td rowspan="1" colspan="1">–</td><td rowspan="1" colspan="1">Mandible brown (<xref ref-type="fig" rid="F4">Fig. 4F</xref>). Tegula yellow. Nervellus inclivous</td><td rowspan="1" colspan="1"><italic><tp:taxon-name>Dusona rugosa</tp:taxon-name></italic></td></tr><tr><td rowspan="1" colspan="1">8</td><td rowspan="1" colspan="1">Petiole in front of glymma smooth (<xref ref-type="fig" rid="F1">Fig. 1F</xref>)</td><td rowspan="1" colspan="1">9</td></tr><tr><td rowspan="1" colspan="1">–</td><td rowspan="1" colspan="1">Petiole in front of glymma at least with fine sculpture or striate (<xref ref-type="fig" rid="F8">Fig. 8C</xref>)</td><td rowspan="1" colspan="1">11</td></tr><tr><td rowspan="1" colspan="1">9</td><td rowspan="1" colspan="1">Antennal flagellum with less than 55 segments. Clypeus with rounded apical margin</td><td rowspan="1" colspan="1"><italic><tp:taxon-name>Dusona stragifex</tp:taxon-name></italic></td></tr><tr><td rowspan="1" colspan="1">–</td><td rowspan="1" colspan="1">Antennal flagellum with more than 55 segments. Clypeus with truncate apical margin</td><td rowspan="1" colspan="1">10</td></tr><tr><td rowspan="1" colspan="1">10</td><td rowspan="1" colspan="1">Antennal carina distinctly raised, its rim bent upwards (<xref ref-type="fig" rid="F8">Fig. 8A</xref>). Nervellus vertical, intercepted in lower 0.4. 4<sup>th</sup> tergum at least reddish brown anteriorly (<xref ref-type="fig" rid="F2">Fig. 2B</xref>)</td><td rowspan="1" colspan="1"><italic><tp:taxon-name>Dusona celator</tp:taxon-name></italic></td></tr><tr><td rowspan="1" colspan="1">–</td><td rowspan="1" colspan="1">Antennal carina low and narrow (<xref ref-type="fig" rid="F1">Fig. 1C</xref>). Nervellus reclivous, intercepted in lower 0.25. Metasoma completely black posteriorly from 4<sup>th</sup> tergum black completely (<xref ref-type="fig" rid="F1">Fig. 1A</xref>)</td><td rowspan="1" colspan="1"><italic><tp:taxon-name>Dusona koreana</tp:taxon-name></italic> Choi &amp; Lee, sp. n.</td></tr><tr><td rowspan="1" colspan="1">11</td><td rowspan="1" colspan="1">Body length longer than 17 mm. Hind femur reddish brown, sometimes marked brown or black basally (<xref ref-type="fig" rid="F3">Fig. 3D</xref>). Petiole with striate in front of glymma</td><td rowspan="1" colspan="1"><italic><tp:taxon-name>Dusona cultrator</tp:taxon-name></italic></td></tr><tr><td rowspan="1" colspan="1"><!--PageBreak-->–</td><td rowspan="1" colspan="1">Body length shorter than 16 mm. Hind femur black (<xref ref-type="fig" rid="F3">Fig. 3B</xref>). Petiole with fine sculpture in front of glymma (<xref ref-type="fig" rid="F8">Fig. 8C</xref>)</td><td rowspan="1" colspan="1">12</td></tr><tr><td rowspan="1" colspan="1">12</td><td rowspan="1" colspan="1">Clypeus with truncate apical edge (<xref ref-type="fig" rid="F4">Fig. 4N</xref>). 5<sup>th</sup> tergum reddish brown completely (<xref ref-type="fig" rid="F3">Fig. 3B</xref>)</td><td rowspan="1" colspan="1"><italic><tp:taxon-name>Dusona bicoloripes</tp:taxon-name></italic></td></tr><tr><td rowspan="1" colspan="1">–</td><td rowspan="1" colspan="1">Clypeus with concave apical edge (<xref ref-type="fig" rid="F4">Fig. 4T</xref>). 5<sup>th</sup> tergum reddish brown narrowly marked with black dorsally (<xref ref-type="fig" rid="F3">Fig. 3H</xref>)</td><td rowspan="1" colspan="1"><italic><tp:taxon-name>Dusona sasayamae</tp:taxon-name></italic></td></tr><tr><td rowspan="1" colspan="1">13</td><td rowspan="1" colspan="1">Epipleurum not separated from the 3<sup>rd</sup> tergum, without anterior ventrolateral black stripe (<xref ref-type="fig" rid="F7">Fig. 7K</xref>)</td><td rowspan="1" colspan="1">14</td></tr><tr><td rowspan="1" colspan="1">–</td><td rowspan="1" colspan="1">Epipleurum not separated from the 3<sup>rd</sup> tergum, however with distinct or weak black stripe anterior ventrolateral edge (<xref ref-type="fig" rid="F7">Fig. 7J</xref>)</td><td rowspan="1" colspan="1">19</td></tr><tr><td rowspan="1" colspan="1">14</td><td rowspan="1" colspan="1">Antennal carina raised and the rim bent upward or widened (<xref ref-type="fig" rid="F8">Fig. 8A</xref>)</td><td rowspan="1" colspan="1">15</td></tr><tr><td rowspan="1" colspan="1">–</td><td rowspan="1" colspan="1">Antennal carina low and narrow (<xref ref-type="fig" rid="F8">Fig. 8B</xref>)</td><td rowspan="1" colspan="1">17</td></tr><tr><td rowspan="1" colspan="1">15</td><td rowspan="1" colspan="1">Clypeus with convex apical edge. Petiole without glymma (<xref ref-type="fig" rid="F8">Fig. 8D</xref>). Nervellus reclivous and not intercepted</td><td rowspan="1" colspan="1"><italic><tp:taxon-name>Dusona auriculator</tp:taxon-name></italic></td></tr><tr><td rowspan="1" colspan="1">–</td><td rowspan="1" colspan="1">Clypeus with truncate or weak concave apical edge. Petiole with distinct or large deep glymma (<xref ref-type="fig" rid="F8">Fig. 8C</xref>). Nervellus inclivous and intercepted</td><td rowspan="1" colspan="1">16</td></tr><tr><td rowspan="1" colspan="1">16</td><td rowspan="1" colspan="1">Antennal flagellum with more than 65 segments. Frons with a median longitudinal carina. Mandible dark brown</td><td rowspan="1" colspan="1"><italic><tp:taxon-name>Dusona matsumurae</tp:taxon-name></italic></td></tr><tr><td rowspan="1" colspan="1">–</td><td rowspan="1" colspan="1">Antennal flagellum with fewer than 65 segments. Frons without a median longitudinal carina. Mandible yellow</td><td rowspan="1" colspan="1"><italic><tp:taxon-name>Dusona crassiventris</tp:taxon-name></italic></td></tr><tr><td rowspan="1" colspan="1">17</td><td rowspan="1" colspan="1">Clypeus with convex apical edge. Areolet of fore wing small, 2<sup>nd</sup> recurrent vein distad of its middle. Petiole without glymma (<xref ref-type="fig" rid="F5">Fig. 5I</xref>). Body length shorter than 10 mm</td><td rowspan="1" colspan="1"><italic><tp:taxon-name>Dusona schikotani</tp:taxon-name></italic></td></tr><tr><td rowspan="1" colspan="1">–</td><td rowspan="1" colspan="1">Clypeus with truncate apical edge. Areolet of fore wing large, 2<sup>nd</sup> recurrent vein basad of its middle. Petiole with glymma (<xref ref-type="fig" rid="F5">Fig. 5G</xref>). Body length longer than 15 mm</td><td rowspan="1" colspan="1">18</td></tr><tr><td rowspan="1" colspan="1">18</td><td rowspan="1" colspan="1">Antennal flagellum with more than 65 segments. Frons without median longitudinal carina</td><td rowspan="1" colspan="1"><italic><tp:taxon-name>Dusona falcator</tp:taxon-name></italic></td></tr><tr><td rowspan="1" colspan="1">–</td><td rowspan="1" colspan="1">Antennal flagellum with fewer than 60 segments. Frons with strong or weak a median longitudinal carina</td><td rowspan="1" colspan="1"><italic><tp:taxon-name>Dusona obliterata</tp:taxon-name></italic></td></tr><tr><td rowspan="1" colspan="1">19</td><td rowspan="1" colspan="1">Petiole with distinct or weak glymma (<xref ref-type="fig" rid="F8">Fig. 8C</xref>)</td><td rowspan="1" colspan="1">20</td></tr><tr><td rowspan="1" colspan="1">–</td><td rowspan="1" colspan="1">Petiole without glymma (<xref ref-type="fig" rid="F8">Fig. 8D</xref></td><td rowspan="1" colspan="1">21</td></tr><tr><td rowspan="1" colspan="1">20</td><td rowspan="1" colspan="1">Antennal carina low, the rim weakly bent upward. Frons with incomplete median longitudinal carina. Mandible yellow. Nervellus inclivous</td><td rowspan="1" colspan="1"><italic><tp:taxon-name>Dusona glauca</tp:taxon-name></italic></td></tr><tr><td rowspan="1" colspan="1">–</td><td rowspan="1" colspan="1">Antennal carina weakly raised, the rim bent upward. Frons with very high raised median longitudinal carina. Mandible brown to black. Nervellus reclivous</td><td rowspan="1" colspan="1"><italic><tp:taxon-name>Dusona ucrainica</tp:taxon-name></italic></td></tr><tr><td rowspan="1" colspan="1">21</td><td rowspan="1" colspan="1">3<sup>rd</sup> tergum and 4<sup>th</sup> tergum black dorsally and widely reddish brown laterally</td><td rowspan="1" colspan="1">22</td></tr><tr><td rowspan="1" colspan="1">–</td><td rowspan="1" colspan="1">3<sup>rd</sup> tergum reddish brown, 4<sup>th</sup> tergum reddish brown or black with reddish brown anteriorly</td><td rowspan="1" colspan="1">23</td></tr><tr><td rowspan="1" colspan="1">22</td><td rowspan="1" colspan="1">2<sup>nd</sup> recurrent vein of fore wing connected to middle of areolet (<xref ref-type="fig" rid="F5">Fig. 5J</xref>). Nervellus vertical. Tegula yellow</td><td rowspan="1" colspan="1"><italic><tp:taxon-name>Dusona signator</tp:taxon-name></italic></td></tr><tr><td rowspan="1" colspan="1"><!--PageBreak-->–</td><td rowspan="1" colspan="1">2<sup>nd</sup> recurrent vein of fore wing basad middle of areolet (<xref ref-type="fig" rid="F5">Fig. 5S</xref>). Nervellus inclivous. Tegula blackish brown</td><td rowspan="1" colspan="1"><italic><tp:taxon-name>Dusona scalprata</tp:taxon-name></italic></td></tr><tr><td rowspan="1" colspan="1">23</td><td rowspan="1" colspan="1">Antennal carina weakly raised, the rim weak bent upward. Hind femur reddish brown (<xref ref-type="fig" rid="F2">Fig. 2A</xref>). Body length shorter than 10 mm</td><td rowspan="1" colspan="1"><italic><tp:taxon-name>Dusona annexa</tp:taxon-name></italic></td></tr><tr><td rowspan="1" colspan="1">–</td><td rowspan="1" colspan="1">Antennal carina low and narrow or very strongly raised. Hind femur black. Body length longer than 10 mm (except body length of <italic><tp:taxon-name>Dusona petiolator</tp:taxon-name></italic> 8–10 mm)</td><td rowspan="1" colspan="1">24</td></tr><tr><td rowspan="1" colspan="1">24</td><td rowspan="1" colspan="1">Antennal flagellum with more than 56 segments. Antennal carina strongly raised. Clypeus with convex apical edge</td><td rowspan="1" colspan="1"><italic><tp:taxon-name>Dusona okadai</tp:taxon-name></italic></td></tr><tr><td rowspan="1" colspan="1">–</td><td rowspan="1" colspan="1">Antennal flagellum with less than 52 segments. Antennal carina low and narrow. Clypeus with truncate apical edge</td><td rowspan="1" colspan="1">25</td></tr><tr><td rowspan="1" colspan="1">25</td><td rowspan="1" colspan="1">Frons with a median longitudinal carina. Nervellus reclivous. Petiole with longitudinal striae in front of glymma</td><td rowspan="1" colspan="1"><italic><tp:taxon-name>Dusona obtutor</tp:taxon-name></italic></td></tr><tr><td rowspan="1" colspan="1">–</td><td rowspan="1" colspan="1">Frons without median longitudinal carina. Nervellus inclivous. Petiole smooth in front of glymma or with weak sculpture</td><td rowspan="1" colspan="1">26</td></tr><tr><td rowspan="1" colspan="1">26</td><td rowspan="1" colspan="1">Mandible black. Areolet large with short stalk. 2<sup>nd</sup> recurrent vein of fore wing basad middle of areolet (<xref ref-type="fig" rid="F5">Fig. 5Q</xref>). 4<sup>th</sup> tergum reddish brown (<xref ref-type="fig" rid="F3">Fig. 3E</xref>)</td><td rowspan="1" colspan="1"><italic><tp:taxon-name>Dusona japonica</tp:taxon-name></italic></td></tr><tr><td rowspan="1" colspan="1">–</td><td rowspan="1" colspan="1">Mandible yellow. Areolet large without stalk. 2<sup>nd</sup> recurrent vein of fore wing distad middle of areolet. 4<sup>th</sup> tergum black or reddish brown anteriorly (<xref ref-type="fig" rid="F2">Fig. 2E</xref>)</td><td rowspan="1" colspan="1"><italic><tp:taxon-name>Dusona petiolator</tp:taxon-name></italic></td></tr></tbody></table></table-wrap><fig id="F1" position="float" orientation="portrait"><label>Figure 1.</label><caption><p><italic><tp:taxon-name>Dusona koreana</tp:taxon-name></italic> Choi &amp; Lee, sp. n. (female). <bold>A</bold> habitus in lateral view <bold>B</bold> head in frontal view <bold>C</bold> Frons <bold>D</bold> propodeum <bold>E</bold> mesosoma in lateral view <bold>F</bold> petiole in lateral view <bold>G</bold> wings <bold>H</bold> Ovipositor sheath. (Scale bar 2.0 mm for <bold>A, G</bold>; 0.5 mm for <bold>B, D–F</bold>; 0.2 mm for <bold>C, H</bold>).</p></caption><graphic xmlns:xlink="http://www.w3.org/1999/xlink" xlink:href="zookeys-424-059-g001.jpg" position="float" orientation="portrait" xlink:type="simple"/></fig><fig id="F2" position="float" orientation="portrait"><label>Figure 2.</label><caption><p>General habitus in lateral view. <bold>A</bold> <italic><tp:taxon-name>Dusona annexa</tp:taxon-name></italic> (=<italic><tp:taxon-name>Dusona americana</tp:taxon-name></italic>) <bold>B</bold> <italic><tp:taxon-name>Dusona celator</tp:taxon-name></italic> <bold>C</bold> <italic><tp:taxon-name>Dusona glauca</tp:taxon-name></italic> <bold>D</bold> <italic><tp:taxon-name>Dusona maruyamator</tp:taxon-name></italic> <bold>E</bold> <italic><tp:taxon-name>Dusona petiolator</tp:taxon-name></italic> <bold>F</bold> <italic><tp:taxon-name>Dusona rugosa</tp:taxon-name></italic> <bold>G</bold> <italic><tp:taxon-name>Dusona falcator</tp:taxon-name></italic> <bold>H</bold> <italic><tp:taxon-name>Dusona matsumurae</tp:taxon-name></italic> <bold>I</bold> <italic><tp:taxon-name>Dusona schikotani</tp:taxon-name></italic> <bold>J</bold> <italic><tp:taxon-name>Dusona signator</tp:taxon-name></italic> <bold>K</bold> <italic><tp:taxon-name>Dusona stragifex</tp:taxon-name></italic> <bold>L</bold> <italic><tp:taxon-name>Dusona ucrainica</tp:taxon-name></italic>.</p></caption><graphic xmlns:xlink="http://www.w3.org/1999/xlink" xlink:href="zookeys-424-059-g002.jpg" position="float" orientation="portrait" xlink:type="simple"/></fig><fig id="F3" position="float" orientation="portrait"><label>Figure 3.</label><caption><p>General habitus in lateral view. <bold>A</bold> <italic><tp:taxon-name>Dusona bellipes</tp:taxon-name></italic> <bold>B</bold> <italic><tp:taxon-name>Dusona bicoloripes</tp:taxon-name></italic> <bold>C</bold> <italic><tp:taxon-name>Dusona chabarowski</tp:taxon-name></italic> <bold>D</bold> <italic><tp:taxon-name>Dusona cultrator</tp:taxon-name></italic> <bold>E</bold> <italic><tp:taxon-name>Dusona japonica</tp:taxon-name></italic> <bold>F</bold> <italic><tp:taxon-name>Dusona mactatoides</tp:taxon-name></italic> <bold>G</bold> <italic><tp:taxon-name>Dusona scalprata</tp:taxon-name></italic> <bold>H</bold> <italic><tp:taxon-name>Dusona sasayamae</tp:taxon-name></italic> <bold>I</bold> <italic><tp:taxon-name>Dusona obliterata</tp:taxon-name></italic> <bold>J</bold> <italic><tp:taxon-name>Dusona obtutor</tp:taxon-name></italic> <bold>K</bold> <italic><tp:taxon-name>Dusona auriculator</tp:taxon-name></italic> <bold>L</bold> <italic><tp:taxon-name>Dusona longicauda</tp:taxon-name></italic>.</p></caption><graphic xmlns:xlink="http://www.w3.org/1999/xlink" xlink:href="zookeys-424-059-g003.jpg" position="float" orientation="portrait" xlink:type="simple"/></fig><fig id="F4" position="float" orientation="portrait"><label>Figure 4.</label><caption><p>Head in frontal view. <bold>A</bold> <italic><tp:taxon-name>Dusona annexa</tp:taxon-name></italic> (=<italic><tp:taxon-name>Dusona americana</tp:taxon-name></italic>) <bold>B</bold> <italic><tp:taxon-name>Dusona celator</tp:taxon-name></italic> <bold>C</bold> <italic><tp:taxon-name>Dusona glauca</tp:taxon-name></italic> <bold>D</bold> <italic><tp:taxon-name>Dusona maruyamator</tp:taxon-name></italic> <bold>E</bold> <italic><tp:taxon-name>Dusona petiolator</tp:taxon-name></italic> <bold>F</bold> <italic><tp:taxon-name>Dusona rugosa</tp:taxon-name></italic> <bold>G</bold> <italic><tp:taxon-name>Dusona falcator</tp:taxon-name></italic> <bold>H</bold> <italic><tp:taxon-name>Dusona matsumurae</tp:taxon-name></italic> <bold>I</bold> <italic><tp:taxon-name>Dusona schikotani</tp:taxon-name></italic> <bold>J</bold> <italic><tp:taxon-name>Dusona signator</tp:taxon-name></italic> <bold>K</bold> <italic><tp:taxon-name>Dusona stragifex</tp:taxon-name></italic> <bold>L</bold> <italic><tp:taxon-name>Dusona ucrainica</tp:taxon-name></italic> <bold>M</bold> <italic><tp:taxon-name>Dusona bellipes</tp:taxon-name></italic> <bold>N</bold> <italic><tp:taxon-name>Dusona bicoloripes</tp:taxon-name></italic> <bold>O</bold> <italic><tp:taxon-name>Dusona chabarowski</tp:taxon-name></italic> <bold>P</bold> <italic><tp:taxon-name>Dusona cultrator</tp:taxon-name></italic> <bold>Q</bold> <italic><tp:taxon-name>Dusona japonica</tp:taxon-name></italic> <bold>R</bold> <italic><tp:taxon-name>Dusona mactatoides</tp:taxon-name></italic> <bold>S</bold> <italic><tp:taxon-name>Dusona scalprata</tp:taxon-name></italic> <bold>T</bold> <italic><tp:taxon-name>Dusona sasayamae</tp:taxon-name></italic> <bold>U</bold> <italic><tp:taxon-name>Dusona obliterata</tp:taxon-name></italic> <bold>V</bold> <italic><tp:taxon-name>Dusona obtutor</tp:taxon-name></italic> <bold>W</bold> <italic><tp:taxon-name>Dusona auriculator</tp:taxon-name></italic> <bold>X</bold> <italic><tp:taxon-name>Dusona longicauda</tp:taxon-name></italic>.</p></caption><graphic xmlns:xlink="http://www.w3.org/1999/xlink" xlink:href="zookeys-424-059-g004.jpg" position="float" orientation="portrait" xlink:type="simple"/></fig><fig id="F5" position="float" orientation="portrait"><label>Figure 5.</label><caption><p>Areolet of fore wing. <bold>A</bold> <italic><tp:taxon-name>Dusona annexa</tp:taxon-name></italic> (=<italic><tp:taxon-name>Dusona americana</tp:taxon-name></italic>) <bold>B</bold> <italic><tp:taxon-name>Dusona celator</tp:taxon-name></italic> <bold>C</bold> <italic><tp:taxon-name>Dusona glauca</tp:taxon-name></italic> <bold>D</bold> <italic><tp:taxon-name>Dusona maruyamator</tp:taxon-name></italic> <bold>E</bold> <italic><tp:taxon-name>Dusona petiolator</tp:taxon-name></italic> <bold>F</bold> <italic><tp:taxon-name>Dusona rugosa</tp:taxon-name></italic> <bold>G</bold> <italic><tp:taxon-name>Dusona falcator</tp:taxon-name></italic> <bold>H</bold> <italic><tp:taxon-name>Dusona matsumurae</tp:taxon-name></italic> <bold>I</bold> <italic><tp:taxon-name>Dusona schikotani</tp:taxon-name></italic> <bold>J</bold> <italic><tp:taxon-name>Dusona signator</tp:taxon-name></italic> <bold>K</bold> <italic><tp:taxon-name>Dusona stragifex</tp:taxon-name></italic> <bold>L</bold> <italic><tp:taxon-name>Dusona ucrainica</tp:taxon-name></italic> <bold>M</bold> <italic><tp:taxon-name>Dusona bellipes</tp:taxon-name></italic> <bold>N</bold> <italic><tp:taxon-name>Dusona bicoloripes</tp:taxon-name></italic> <bold>O</bold> <italic><tp:taxon-name>Dusona chabarowski</tp:taxon-name></italic> <bold>P</bold> <italic><tp:taxon-name>Dusona cultrator</tp:taxon-name></italic> <bold>Q</bold> <italic><tp:taxon-name>Dusona japonica</tp:taxon-name></italic> <bold>R</bold> <italic><tp:taxon-name>Dusona mactatoides</tp:taxon-name></italic> <bold>S</bold> <italic><tp:taxon-name>Dusona scalprata</tp:taxon-name></italic> <bold>T</bold> <italic><tp:taxon-name>Dusona sasayamae</tp:taxon-name></italic> <bold>U</bold> <italic><tp:taxon-name>Dusona obliterata</tp:taxon-name></italic> <bold>V</bold> <italic><tp:taxon-name>Dusona obtutor</tp:taxon-name></italic> <bold>W</bold> <italic><tp:taxon-name>Dusona auriculator</tp:taxon-name></italic> <bold>X</bold> <italic><tp:taxon-name>Dusona longicauda</tp:taxon-name></italic>.</p></caption><graphic xmlns:xlink="http://www.w3.org/1999/xlink" xlink:href="zookeys-424-059-g005.jpg" position="float" orientation="portrait" xlink:type="simple"/></fig><fig id="F6" position="float" orientation="portrait"><label>Figure 6.</label><caption><p>2<sup>nd</sup> and 3<sup>rd</sup> terga in lateral view. <bold>A</bold> <italic><tp:taxon-name>Dusona annexa</tp:taxon-name></italic> (=<italic><tp:taxon-name>Dusona americana</tp:taxon-name></italic>) <bold>B</bold> <italic><tp:taxon-name>Dusona celator</tp:taxon-name></italic> <bold>C</bold> <italic><tp:taxon-name>Dusona glauca</tp:taxon-name></italic> <bold>D</bold> <italic><tp:taxon-name>Dusona maruyamator</tp:taxon-name></italic> <bold>E</bold> <italic><tp:taxon-name>Dusona petiolator</tp:taxon-name></italic> <bold>F</bold> <italic><tp:taxon-name>Dusona rugosa</tp:taxon-name></italic> <bold>G</bold> <italic><tp:taxon-name>Dusona falcator</tp:taxon-name></italic> <bold>H</bold> <italic><tp:taxon-name>Dusona matsumurae</tp:taxon-name></italic> <bold>I</bold> <italic><tp:taxon-name>Dusona schikotani</tp:taxon-name></italic> <bold>J</bold> <italic><tp:taxon-name>Dusona signator</tp:taxon-name></italic> <bold>K</bold> <italic><tp:taxon-name>Dusona stragifex</tp:taxon-name></italic> <bold>L</bold> <italic><tp:taxon-name>Dusona ucrainica</tp:taxon-name></italic>.</p></caption><graphic xmlns:xlink="http://www.w3.org/1999/xlink" xlink:href="zookeys-424-059-g006.jpg" position="float" orientation="portrait" xlink:type="simple"/></fig><fig id="F7" position="float" orientation="portrait"><label>Figure 7.</label><caption><p>2<sup>nd</sup> and 3<sup>rd</sup> terga in lateral view. <bold>A</bold> <italic><tp:taxon-name>Dusona bellipes</tp:taxon-name></italic> <bold>B</bold> <italic><tp:taxon-name>Dusona bicoloripes</tp:taxon-name></italic> <bold>C</bold> <italic><tp:taxon-name>Dusona chabarowski</tp:taxon-name></italic> <bold>D</bold> <italic><tp:taxon-name>Dusona cultrator</tp:taxon-name></italic> <bold>E</bold> <italic><tp:taxon-name>Dusona japonica</tp:taxon-name></italic> <bold>F</bold> <italic><tp:taxon-name>Dusona mactatoides</tp:taxon-name></italic> <bold>G</bold> <italic><tp:taxon-name>Dusona scalprata</tp:taxon-name></italic> <bold>H</bold> <italic><tp:taxon-name>Dusona sasayamae</tp:taxon-name></italic> <bold>I</bold> <italic><tp:taxon-name>Dusona obliterata</tp:taxon-name></italic> <bold>J</bold> <italic><tp:taxon-name>Dusona obtutor</tp:taxon-name></italic> <bold>K</bold> <italic><tp:taxon-name>Dusona auriculator</tp:taxon-name></italic> <bold>L</bold> <italic><tp:taxon-name>Dusona longicauda</tp:taxon-name></italic>.</p></caption><graphic xmlns:xlink="http://www.w3.org/1999/xlink" xlink:href="zookeys-424-059-g007.jpg" position="float" orientation="portrait" xlink:type="simple"/></fig><fig id="F8" position="float" orientation="portrait"><label>Figure 8.</label><caption><p>Characters of Korean <italic><tp:taxon-name>Dusona</tp:taxon-name></italic>. <bold>A</bold> Antennal carina highly raised, rim bent upwards and with striae (<italic><tp:taxon-name>Dusona mactatoides</tp:taxon-name></italic>) <bold>B</bold> Antennal carina low and narrow, without striae (<italic><tp:taxon-name>Dusona chabarowski</tp:taxon-name></italic>) <bold>C</bold> Petiole with fine sculpture in front of strong glymma (<italic><tp:taxon-name>Dusona bicoloripes</tp:taxon-name></italic>) <bold>D</bold> Petiole without glymma (<italic><tp:taxon-name>Dusona auriculator</tp:taxon-name></italic>) <bold>E</bold> Lower valve of ovipositor straight (<italic><tp:taxon-name>Dusona koreana</tp:taxon-name></italic>) <bold>F</bold> Lower valve of ovipositor sinuous (<italic><tp:taxon-name>Dusona cultrator</tp:taxon-name></italic>). (Scale bar 0.2 mm).</p></caption><graphic xmlns:xlink="http://www.w3.org/1999/xlink" xlink:href="zookeys-424-059-g008.jpg" position="float" orientation="portrait" xlink:type="simple"/></fig></tp:treatment-sec></tp:taxon-treatment>
