# Supplementary material for: Addition to the study of the genus Dusona (Hymenoptera, Ichneumonidae, Campopleginae) in Korea with description of a new species and key to the Korean species
Source: Zookeys. 2014 Jul 8;(424):59–89. doi: 10.3897/zookeys.424.7546 (PMC4106101; doi:10.3897/zookeys.424.7546)
Supplement: XML Treatment for Dusona koreana [file zookeys.424.7546-treatment2.xml]

<!DOCTYPE tp:taxon-treatment
  PUBLIC "-//TaxonX//DTD Taxonomic Treatment Publishing DTD v0 20100105//EN" "tax-treatment-NSO.dtd">
<tp:taxon-treatment xmlns:tp="http://www.plazi.org/taxpub"><tp:treatment-meta><kwd-group><label>Taxon classification</label><kwd><named-content content-type="kingdom">Animalia</named-content></kwd><kwd><named-content content-type="order">Hymenoptera</named-content></kwd><kwd><named-content content-type="family">Ichneumonidae</named-content></kwd></kwd-group><mixed-citation publication-type="journal"><person-group><name><surname>Choi</surname><given-names>Jin-Kyung</given-names></name><name><surname>Lee</surname><given-names>Jong-Wook</given-names></name></person-group><article-title>Addition to the study of the genus <italic>Dusona</italic> (Hymenoptera, Ichneumonidae, Campopleginae) in Korea with description of a new species and key to the Korean species</article-title><source>Zookeys</source><day>8</day><month>7</month><year>2014</year><volume>2014</volume><issue>424</issue><fpage>59</fpage><lpage>89</lpage><pub-id pub-id-type="doi">10.3897/zookeys.424.7546</pub-id></mixed-citation></tp:treatment-meta><tp:nomenclature><tp:taxon-name>
                            <tp:taxon-name-part taxon-name-part-type="genus">Dusona</tp:taxon-name-part>
                            <tp:taxon-name-part taxon-name-part-type="species">koreana</tp:taxon-name-part>
                            <object-id xmlns:xlink="http://www.w3.org/1999/xlink" content-type="zoobank" xlink:type="simple">http://zoobank.org/D4E50E9B-BB60-4C79-ABD4-7C3A85BE953D</object-id>
                        </tp:taxon-name><tp:taxon-authority>Choi &amp; Lee</tp:taxon-authority><tp:taxon-status xmlns:xlink="http://www.w3.org/1999/xlink" xlink:type="simple">sp. n.</tp:taxon-status><xref ref-type="fig" rid="F1">Fig. 1</xref></tp:nomenclature><tp:treatment-sec sec-type="Holotype"><title>Holotype.</title><p><bold>Female.</bold> Body length 16.5 mm. Fore wing 13.0 mm.</p><p><bold><italic>Color</italic>:</bold> Face and mesosoma black (<xref ref-type="fig" rid="F1">Fig. 1B, E</xref>). Mandible yellow except black basally (<xref ref-type="fig" rid="F1">Fig. 1B</xref>). Tegula blackish brown. All coxae black except fore coxa yellowish brown apically; fore trochanter to tarsus yellowish brown; mid trochanter and trochantellus black, mid femur to tarsus yellowish brown; hind trochanter to femur black, hind tibia yellowish brown marked dark brown apically. 2<sup>nd</sup> tergum on apical 0.25, 3<sup>rd</sup> tergum reddish brown broadly. Ovipositor reddish brown, ovipositor sheath black with brown apically.</p><p><bold><italic>Head</italic>:</bold> Frons slightly depressed, with median longitudinal carina, with transverse wrinkles (<xref ref-type="fig" rid="F1">Fig. 1C</xref>). Antennal flagellum with 61 segments. Antennal carina low and narrow, above with radial wrinkles. Face convex, densely punctate. Clypeus separated from face by weak groove, with truncated apical margin. Mandible tapered to apex, lower tooth as long as upper tooth. Malar space 0.5 times as long as width of mandible. Occipital carina complete. Temple weakly convex.</p><p><bold><!--PageBreak--><!--PageBreak--><italic>Mesosoma</italic>:</bold> Pronotum with distinct epomia. Mesoscutum without notaulus. Speculum depressed and flat, mesopleuron in front of speculum with short longitudinal striae (<xref ref-type="fig" rid="F1">Fig. 1E</xref>). Scutellum and postscutellum convex, scutellum without lateral carina. Propodeal spiracle elongate, distinctly connected to pleural carina. Propodeum depressed, with rugose wrinkles; anterior transverse carina of propodeum present medially, costula absent (<xref ref-type="fig" rid="F1">Fig. 1D</xref>). First radius of fore wing originating before middle of pterostigma. Areolet large, with short stalk (<xref ref-type="fig" rid="F1">Fig. 1G</xref>), 2<sup>nd</sup> recurrent vein originating before middle of areolet. Nervellus reclivous, intercepted in lower 0.25, discoidella faint (<xref ref-type="fig" rid="F1">Fig. 1G</xref>). Hind wing with 9 distal hamuli. Tibiae and tarsi with short strong spines; tarsal claws pectinate.</p><p><bold><italic>Metasoma</italic>:</bold> Petiole with very strong glymma, dorsolateral carina very strong (<xref ref-type="fig" rid="F1">Fig. 1F</xref>). Epipleurum separated from 3<sup>rd</sup> tergum, crease with distinct black line. 1<sup>st</sup> tergum 4.3 times as long as wide, 2<sup>nd</sup> tergum 1.6 times as long as wide. Ovipositor straight, shorter than hind tibia and longer than hind basitarsus. Ovipositor sheath wide and aciculate basally in lateral view (<xref ref-type="fig" rid="F1">Fig. 1H</xref>).</p><p><bold>Male.</bold> unknown.</p></tp:treatment-sec><tp:treatment-sec sec-type="Intraspecific variation based on the paratypes"><title>Intraspecific variation based on the paratypes.</title><p>(only differences from holotype described) Antennal flagellum with 56–62 segments.</p></tp:treatment-sec><tp:treatment-sec sec-type="Material examined"><title>Material examined.</title><p><bold>Holotype: [Korea]</bold> TD: YNU. 1 female, GW, Wonju-si, Panbu-myeon, Seogok-ri, Yongsugol, 19 May 2001, J.W. Lee &amp; D.C. Kim. <bold>Paratype: [Korea]</bold> TD: YNU. 1 female, Seoul, Gangnam-gu, Wonji-dong, 1 June 1985, K.H. Shin; 1 female, GG, Cheonmasan, 7 June 1986, P.C. Yun; 1 female, GG, Seongnam-si, Namhansan, 23 May 1999, E.J. Kim. <bold>Non-Type: [Korea]</bold> TD: YNU. 1 female, 24 May 1986, S.Y. Park.</p></tp:treatment-sec><tp:treatment-sec sec-type="Distribution"><title>Distribution.</title><p>Korea.</p></tp:treatment-sec><tp:treatment-sec sec-type="Region"><title>Region.</title><p>Eastern Palaearctic.</p></tp:treatment-sec><tp:treatment-sec sec-type="Host"><title>Host.</title><p>Unknown.</p></tp:treatment-sec><tp:treatment-sec sec-type="Etymology"><title>Etymology.</title><p>The specific name is derived from Korea, the country of the type specimens.</p></tp:treatment-sec><tp:treatment-sec sec-type="Remarks"><title>Remarks.</title><p>The species is similar to <italic><tp:taxon-name>Dusona cultrator</tp:taxon-name></italic> (Gravenhorst, 1829) but differs by in the following characters: lower valve of ovipositor straight (<xref ref-type="fig" rid="F8">Fig. 8E</xref>) (lower valve sinuous in <italic><tp:taxon-name>Dusona cultrator</tp:taxon-name></italic>) (<xref ref-type="fig" rid="F8">Fig. 8F</xref>), hind tibia yellowish brown marked dark brown apically (hind tibia yellowish brown, sometimes narrowly marked with brown basally in <italic><tp:taxon-name>Dusona cultrator</tp:taxon-name></italic>); petiole with very large glymma (<xref ref-type="fig" rid="F1">Fig. 1F</xref>), which is bordered by very distinct longitudinal carina dorsally; 1<sup>st</sup> tergum longer than 4 times as long as wide (1<sup>st</sup> tergum 3.4 times as long as wide in <italic><tp:taxon-name>Dusona cultrator</tp:taxon-name></italic>). Also, the metasomal segments of <italic><tp:taxon-name>Dusona</tp:taxon-name></italic> are usually reddish brown and partly black but the metasoma of <italic><tp:taxon-name>Dusona koreana</tp:taxon-name></italic> is mostly black with only the 2<sup>nd</sup> tergum reddish brown apically and 3<sup>rd</sup> tergum widely reddish brown laterally (<xref ref-type="fig" rid="F1">Fig. 1A</xref>).</p></tp:treatment-sec><tp:treatment-sec><!--Section generated to contain objects referenced in tp:taxon-treatment.--><fig id="F1" position="float" orientation="portrait"><label>Figure 1.</label><caption><p><italic><tp:taxon-name>Dusona koreana</tp:taxon-name></italic> Choi &amp; Lee, sp. n. (female). <bold>A</bold> habitus in lateral view <bold>B</bold> head in frontal view <bold>C</bold> Frons <bold>D</bold> propodeum <bold>E</bold> mesosoma in lateral view <bold>F</bold> petiole in lateral view <bold>G</bold> wings <bold>H</bold> Ovipositor sheath. (Scale bar 2.0 mm for <bold>A, G</bold>; 0.5 mm for <bold>B, D–F</bold>; 0.2 mm for <bold>C, H</bold>).</p></caption><graphic xmlns:xlink="http://www.w3.org/1999/xlink" xlink:href="zookeys-424-059-g001.jpg" position="float" orientation="portrait" xlink:type="simple"/></fig><fig id="F8" position="float" orientation="portrait"><label>Figure 8.</label><caption><p>Characters of Korean <italic><tp:taxon-name>Dusona</tp:taxon-name></italic>. <bold>A</bold> Antennal carina highly raised, rim bent upwards and with striae (<italic><tp:taxon-name>Dusona mactatoides</tp:taxon-name></italic>) <bold>B</bold> Antennal carina low and narrow, without striae (<italic><tp:taxon-name>Dusona chabarowski</tp:taxon-name></italic>) <bold>C</bold> Petiole with fine sculpture in front of strong glymma (<italic><tp:taxon-name>Dusona bicoloripes</tp:taxon-name></italic>) <bold>D</bold> Petiole without glymma (<italic><tp:taxon-name>Dusona auriculator</tp:taxon-name></italic>) <bold>E</bold> Lower valve of ovipositor straight (<italic><tp:taxon-name>Dusona koreana</tp:taxon-name></italic>) <bold>F</bold> Lower valve of ovipositor sinuous (<italic><tp:taxon-name>Dusona cultrator</tp:taxon-name></italic>). (Scale bar 0.2 mm).</p></caption><graphic xmlns:xlink="http://www.w3.org/1999/xlink" xlink:href="zookeys-424-059-g008.jpg" position="float" orientation="portrait" xlink:type="simple"/></fig></tp:treatment-sec></tp:taxon-treatment>
