# Supplementary material for: Addition to the study of the genus Dusona (Hymenoptera, Ichneumonidae, Campopleginae) in Korea with description of a new species and key to the Korean species
Source: Zookeys. 2014 Jul 8;(424):59–89. doi: 10.3897/zookeys.424.7546 (PMC4106101; doi:10.3897/zookeys.424.7546)
Supplement: XML Treatment for Dusona bicoloripes [file zookeys.424.7546-treatment4.xml]

<!DOCTYPE tp:taxon-treatment
  PUBLIC "-//TaxonX//DTD Taxonomic Treatment Publishing DTD v0 20100105//EN" "tax-treatment-NSO.dtd">
<tp:taxon-treatment xmlns:tp="http://www.plazi.org/taxpub"><tp:treatment-meta><kwd-group><label>Taxon classification</label><kwd><named-content content-type="kingdom">Animalia</named-content></kwd><kwd><named-content content-type="order">Hymenoptera</named-content></kwd><kwd><named-content content-type="family">Ichneumonidae</named-content></kwd></kwd-group><mixed-citation publication-type="journal"><person-group><name><surname>Choi</surname><given-names>Jin-Kyung</given-names></name><name><surname>Lee</surname><given-names>Jong-Wook</given-names></name></person-group><article-title>Addition to the study of the genus <italic>Dusona</italic> (Hymenoptera, Ichneumonidae, Campopleginae) in Korea with description of a new species and key to the Korean species</article-title><source>Zookeys</source><day>8</day><month>7</month><year>2014</year><volume>2014</volume><issue>424</issue><fpage>59</fpage><lpage>89</lpage><pub-id pub-id-type="doi">10.3897/zookeys.424.7546</pub-id></mixed-citation></tp:treatment-meta><tp:nomenclature><tp:taxon-name>
                            <tp:taxon-name-part taxon-name-part-type="genus">Dusona</tp:taxon-name-part>
                            <tp:taxon-name-part taxon-name-part-type="species">bicoloripes</tp:taxon-name-part>
                        </tp:taxon-name><tp:taxon-authority>(Ashmead, 1906)</tp:taxon-authority><xref ref-type="fig" rid="F3">Figs 3B</xref><xref ref-type="fig" rid="F4">, 4N</xref><xref ref-type="fig" rid="F5">, 5N</xref><xref ref-type="fig" rid="F7">, 7B</xref><tp:nomenclature-citation-list><tp:nomenclature-citation><tp:taxon-name>Campoplex bicoloripes</tp:taxon-name><comment> Ashmead, 1906: 169-201. Type: male. TD: USNM.</comment></tp:nomenclature-citation><tp:nomenclature-citation><tp:taxon-name>Campoplex foersteri</tp:taxon-name><comment><xref ref-type="bibr" rid="B37">Roman 1942</xref>: 1-20. Lectotype: female; TD: ZSM.</comment></tp:nomenclature-citation></tp:nomenclature-citation-list></tp:nomenclature><tp:treatment-sec sec-type="Material examined"><title>Material examined.</title><p>[Korea]: 1 female, Seoul, Seocho-gu, Cheonggyesan, 21 May 2002, H.J. Lim.</p></tp:treatment-sec><tp:treatment-sec sec-type="Redescription based on Korean specimen"><title>Redescription based on Korean specimen.</title><p><bold>Female.</bold> Body length 15.5 mm.</p><p><bold><italic>Color</italic>:</bold> Face and mesosoma black. Mandible yellow except basal part black. Tegula black. All coxae black; fore and mid legs brown to dark brown; hind femur black, tibia to tarsus dark brown. 2<sup>nd</sup> tergum on 0.25 apically to 5<sup>th</sup> tergum reddish brown, except upper part of half of 5<sup>th</sup> tergum broadly black. Ovipositor reddish brown and ovipositor sheath black except brown apically.</p><p><bold><!--PageBreak--><italic>Head</italic>:</bold> Frons slightly depressed, with fine punctures and with weak median longitudinal carina. Antennal flagellum with 55 segments. Antennal carina low and narrow, without wrinkles. Face moderately convex, densely punctated (<xref ref-type="fig" rid="F4">Fig. 4N</xref>). Clypeus not separated from face, with truncate apical edge. Mandible tapered to apex, lower tooth as long as upper tooth. Malar space shorter than half of basal width of mandible.</p><p><bold><italic>Mesosoma</italic>:</bold> First radius of fore wing originated from middle of pterostigma. Areolet with long stalk, 2<sup>nd</sup> recurrent vein connected before middle of areolet (<xref ref-type="fig" rid="F5">Fig. 5N</xref>). Nervellus vertical or reclivous, intercepted in lower 0.3, discoidella faint. Hind wing with 8 distal hamuli. Propodeum without areola but basal transverse carina distinct, costula absent.</p><p><bold><italic>Metasoma</italic>:</bold> Epipleurum separated from the 3<sup>rd</sup> tergum, the crease marked with black line (<xref ref-type="fig" rid="F7">Fig. 7B</xref>). 1<sup>st</sup> tergum 3.6 times as long as wide, 2<sup>nd</sup> tergum 1.8 times as long as wide. Ovipositor straight and shorter than hind tibia.</p></tp:treatment-sec><tp:treatment-sec sec-type="Distribution"><title>Distribution.</title><p>Korea (new record), Algeria, Armenia, Austria, Azerbaijan, Belarus, Belgium, Bulgaria, Croatia, Czech Republic, late Czechoslovakia, Finland, France, Georgia, Germany, Greece, Ireland, Italy, Japan, Kazakhstan, Kyrgyzstan, Moldova, Netherlands, Norway, Poland, Romania, Russia (Kabarovsk, Krasnodar, Primor’ye, Sakhalin, Sankt Petersburg, Yevreyskaya), Slovakia, Slovenia, Spain, Switzerland, Turkey, Ukraine and United Kingdom.</p></tp:treatment-sec><tp:treatment-sec sec-type="Region"><title>Region.</title><p>Eastern Palaearctic, Western Palaearctic.</p></tp:treatment-sec><tp:treatment-sec sec-type="Host"><title>Host.</title><p>Unknown.</p></tp:treatment-sec><tp:treatment-sec><!--Section generated to contain objects referenced in tp:taxon-treatment.--><fig id="F3" position="float" orientation="portrait"><label>Figure 3.</label><caption><p>General habitus in lateral view. <bold>A</bold> <italic><tp:taxon-name>Dusona bellipes</tp:taxon-name></italic> <bold>B</bold> <italic><tp:taxon-name>Dusona bicoloripes</tp:taxon-name></italic> <bold>C</bold> <italic><tp:taxon-name>Dusona chabarowski</tp:taxon-name></italic> <bold>D</bold> <italic><tp:taxon-name>Dusona cultrator</tp:taxon-name></italic> <bold>E</bold> <italic><tp:taxon-name>Dusona japonica</tp:taxon-name></italic> <bold>F</bold> <italic><tp:taxon-name>Dusona mactatoides</tp:taxon-name></italic> <bold>G</bold> <italic><tp:taxon-name>Dusona scalprata</tp:taxon-name></italic> <bold>H</bold> <italic><tp:taxon-name>Dusona sasayamae</tp:taxon-name></italic> <bold>I</bold> <italic><tp:taxon-name>Dusona obliterata</tp:taxon-name></italic> <bold>J</bold> <italic><tp:taxon-name>Dusona obtutor</tp:taxon-name></italic> <bold>K</bold> <italic><tp:taxon-name>Dusona auriculator</tp:taxon-name></italic> <bold>L</bold> <italic><tp:taxon-name>Dusona longicauda</tp:taxon-name></italic>.</p></caption><graphic xmlns:xlink="http://www.w3.org/1999/xlink" xlink:href="zookeys-424-059-g003.jpg" position="float" orientation="portrait" xlink:type="simple"/></fig><fig id="F4" position="float" orientation="portrait"><label>Figure 4.</label><caption><p>Head in frontal view. <bold>A</bold> <italic><tp:taxon-name>Dusona annexa</tp:taxon-name></italic> (=<italic><tp:taxon-name>Dusona americana</tp:taxon-name></italic>) <bold>B</bold> <italic><tp:taxon-name>Dusona celator</tp:taxon-name></italic> <bold>C</bold> <italic><tp:taxon-name>Dusona glauca</tp:taxon-name></italic> <bold>D</bold> <italic><tp:taxon-name>Dusona maruyamator</tp:taxon-name></italic> <bold>E</bold> <italic><tp:taxon-name>Dusona petiolator</tp:taxon-name></italic> <bold>F</bold> <italic><tp:taxon-name>Dusona rugosa</tp:taxon-name></italic> <bold>G</bold> <italic><tp:taxon-name>Dusona falcator</tp:taxon-name></italic> <bold>H</bold> <italic><tp:taxon-name>Dusona matsumurae</tp:taxon-name></italic> <bold>I</bold> <italic><tp:taxon-name>Dusona schikotani</tp:taxon-name></italic> <bold>J</bold> <italic><tp:taxon-name>Dusona signator</tp:taxon-name></italic> <bold>K</bold> <italic><tp:taxon-name>Dusona stragifex</tp:taxon-name></italic> <bold>L</bold> <italic><tp:taxon-name>Dusona ucrainica</tp:taxon-name></italic> <bold>M</bold> <italic><tp:taxon-name>Dusona bellipes</tp:taxon-name></italic> <bold>N</bold> <italic><tp:taxon-name>Dusona bicoloripes</tp:taxon-name></italic> <bold>O</bold> <italic><tp:taxon-name>Dusona chabarowski</tp:taxon-name></italic> <bold>P</bold> <italic><tp:taxon-name>Dusona cultrator</tp:taxon-name></italic> <bold>Q</bold> <italic><tp:taxon-name>Dusona japonica</tp:taxon-name></italic> <bold>R</bold> <italic><tp:taxon-name>Dusona mactatoides</tp:taxon-name></italic> <bold>S</bold> <italic><tp:taxon-name>Dusona scalprata</tp:taxon-name></italic> <bold>T</bold> <italic><tp:taxon-name>Dusona sasayamae</tp:taxon-name></italic> <bold>U</bold> <italic><tp:taxon-name>Dusona obliterata</tp:taxon-name></italic> <bold>V</bold> <italic><tp:taxon-name>Dusona obtutor</tp:taxon-name></italic> <bold>W</bold> <italic><tp:taxon-name>Dusona auriculator</tp:taxon-name></italic> <bold>X</bold> <italic><tp:taxon-name>Dusona longicauda</tp:taxon-name></italic>.</p></caption><graphic xmlns:xlink="http://www.w3.org/1999/xlink" xlink:href="zookeys-424-059-g004.jpg" position="float" orientation="portrait" xlink:type="simple"/></fig><fig id="F5" position="float" orientation="portrait"><label>Figure 5.</label><caption><p>Areolet of fore wing. <bold>A</bold> <italic><tp:taxon-name>Dusona annexa</tp:taxon-name></italic> (=<italic><tp:taxon-name>Dusona americana</tp:taxon-name></italic>) <bold>B</bold> <italic><tp:taxon-name>Dusona celator</tp:taxon-name></italic> <bold>C</bold> <italic><tp:taxon-name>Dusona glauca</tp:taxon-name></italic> <bold>D</bold> <italic><tp:taxon-name>Dusona maruyamator</tp:taxon-name></italic> <bold>E</bold> <italic><tp:taxon-name>Dusona petiolator</tp:taxon-name></italic> <bold>F</bold> <italic><tp:taxon-name>Dusona rugosa</tp:taxon-name></italic> <bold>G</bold> <italic><tp:taxon-name>Dusona falcator</tp:taxon-name></italic> <bold>H</bold> <italic><tp:taxon-name>Dusona matsumurae</tp:taxon-name></italic> <bold>I</bold> <italic><tp:taxon-name>Dusona schikotani</tp:taxon-name></italic> <bold>J</bold> <italic><tp:taxon-name>Dusona signator</tp:taxon-name></italic> <bold>K</bold> <italic><tp:taxon-name>Dusona stragifex</tp:taxon-name></italic> <bold>L</bold> <italic><tp:taxon-name>Dusona ucrainica</tp:taxon-name></italic> <bold>M</bold> <italic><tp:taxon-name>Dusona bellipes</tp:taxon-name></italic> <bold>N</bold> <italic><tp:taxon-name>Dusona bicoloripes</tp:taxon-name></italic> <bold>O</bold> <italic><tp:taxon-name>Dusona chabarowski</tp:taxon-name></italic> <bold>P</bold> <italic><tp:taxon-name>Dusona cultrator</tp:taxon-name></italic> <bold>Q</bold> <italic><tp:taxon-name>Dusona japonica</tp:taxon-name></italic> <bold>R</bold> <italic><tp:taxon-name>Dusona mactatoides</tp:taxon-name></italic> <bold>S</bold> <italic><tp:taxon-name>Dusona scalprata</tp:taxon-name></italic> <bold>T</bold> <italic><tp:taxon-name>Dusona sasayamae</tp:taxon-name></italic> <bold>U</bold> <italic><tp:taxon-name>Dusona obliterata</tp:taxon-name></italic> <bold>V</bold> <italic><tp:taxon-name>Dusona obtutor</tp:taxon-name></italic> <bold>W</bold> <italic><tp:taxon-name>Dusona auriculator</tp:taxon-name></italic> <bold>X</bold> <italic><tp:taxon-name>Dusona longicauda</tp:taxon-name></italic>.</p></caption><graphic xmlns:xlink="http://www.w3.org/1999/xlink" xlink:href="zookeys-424-059-g005.jpg" position="float" orientation="portrait" xlink:type="simple"/></fig><fig id="F7" position="float" orientation="portrait"><label>Figure 7.</label><caption><p>2<sup>nd</sup> and 3<sup>rd</sup> terga in lateral view. <bold>A</bold> <italic><tp:taxon-name>Dusona bellipes</tp:taxon-name></italic> <bold>B</bold> <italic><tp:taxon-name>Dusona bicoloripes</tp:taxon-name></italic> <bold>C</bold> <italic><tp:taxon-name>Dusona chabarowski</tp:taxon-name></italic> <bold>D</bold> <italic><tp:taxon-name>Dusona cultrator</tp:taxon-name></italic> <bold>E</bold> <italic><tp:taxon-name>Dusona japonica</tp:taxon-name></italic> <bold>F</bold> <italic><tp:taxon-name>Dusona mactatoides</tp:taxon-name></italic> <bold>G</bold> <italic><tp:taxon-name>Dusona scalprata</tp:taxon-name></italic> <bold>H</bold> <italic><tp:taxon-name>Dusona sasayamae</tp:taxon-name></italic> <bold>I</bold> <italic><tp:taxon-name>Dusona obliterata</tp:taxon-name></italic> <bold>J</bold> <italic><tp:taxon-name>Dusona obtutor</tp:taxon-name></italic> <bold>K</bold> <italic><tp:taxon-name>Dusona auriculator</tp:taxon-name></italic> <bold>L</bold> <italic><tp:taxon-name>Dusona longicauda</tp:taxon-name></italic>.</p></caption><graphic xmlns:xlink="http://www.w3.org/1999/xlink" xlink:href="zookeys-424-059-g007.jpg" position="float" orientation="portrait" xlink:type="simple"/></fig></tp:treatment-sec><ref-list><ref id="B37"><mixed-citation xmlns:xlink="http://www.w3.org/1999/xlink" xlink:type="simple"><person-group><name name-style="western"><surname>Roman</surname><given-names>A</given-names></name></person-group> (<year>1942</year>) <article-title>List of new finds of Ichneumonidae in Norway. Tromso Museums Arshefter.</article-title><source>Naturhistorisk</source><volume>60</volume>: <fpage>1</fpage>–<lpage>20</lpage>.</mixed-citation></ref></ref-list></tp:taxon-treatment>
