# Supplementary material for: Addition to the study of the genus Dusona (Hymenoptera, Ichneumonidae, Campopleginae) in Korea with description of a new species and key to the Korean species
Source: Zookeys. 2014 Jul 8;(424):59–89. doi: 10.3897/zookeys.424.7546 (PMC4106101; doi:10.3897/zookeys.424.7546)
Supplement: XML Treatment for Dusona sasayamae [file zookeys.424.7546-treatment10.xml]

<!DOCTYPE tp:taxon-treatment
  PUBLIC "-//TaxonX//DTD Taxonomic Treatment Publishing DTD v0 20100105//EN" "tax-treatment-NSO.dtd">
<tp:taxon-treatment xmlns:tp="http://www.plazi.org/taxpub"><tp:treatment-meta><kwd-group><label>Taxon classification</label><kwd><named-content content-type="kingdom">Animalia</named-content></kwd><kwd><named-content content-type="order">Hymenoptera</named-content></kwd><kwd><named-content content-type="family">Ichneumonidae</named-content></kwd></kwd-group><mixed-citation publication-type="journal"><person-group><name><surname>Choi</surname><given-names>Jin-Kyung</given-names></name><name><surname>Lee</surname><given-names>Jong-Wook</given-names></name></person-group><article-title>Addition to the study of the genus <italic>Dusona</italic> (Hymenoptera, Ichneumonidae, Campopleginae) in Korea with description of a new species and key to the Korean species</article-title><source>Zookeys</source><day>8</day><month>7</month><year>2014</year><volume>2014</volume><issue>424</issue><fpage>59</fpage><lpage>89</lpage><pub-id pub-id-type="doi">10.3897/zookeys.424.7546</pub-id></mixed-citation></tp:treatment-meta><tp:nomenclature><tp:taxon-name>
                            <tp:taxon-name-part taxon-name-part-type="genus">Dusona</tp:taxon-name-part>
                            <tp:taxon-name-part taxon-name-part-type="species">sasayamae</tp:taxon-name-part>
                        </tp:taxon-name><tp:taxon-authority>Hinz &amp; Horstmann, 2004</tp:taxon-authority><xref ref-type="fig" rid="F3">Figs 3H</xref><xref ref-type="fig" rid="F4">, 4T</xref><xref ref-type="fig" rid="F5">, 5T</xref><xref ref-type="fig" rid="F7">, 7H</xref><tp:nomenclature-citation-list><tp:nomenclature-citation><tp:taxon-name>Dusona sasayamae</tp:taxon-name><comment> Hinz &amp; Horstmann, 2004: 148. Holotype: female; TD: HU.</comment></tp:nomenclature-citation></tp:nomenclature-citation-list></tp:nomenclature><tp:treatment-sec sec-type="Material examined"><title>Material examined.</title><p>[Korea]: 2 females, Daejeon-si, Dong-gu, Daejeon univ., 16 May–5 June 2006, J.W. Lee.</p></tp:treatment-sec><tp:treatment-sec sec-type="Redescription based on Korean specimens"><title>Redescription based on Korean specimens.</title><p><bold>Female.</bold> Body length 12.0–16.0 mm.</p><p><bold><italic>Color</italic>:</bold> Face and mesosoma black. Mandible yellow. Tegula blackish brown. All coxae black; fore leg yellowish brown except outer areas of trochanter and inner areas of trochantellus blackish brown; mid leg blackish brown except part of femur and tibia brown; hind leg black except tibia brown. 2<sup>nd</sup> tergum to 4<sup>th</sup> tergum reddish brown, 5<sup>th</sup> tergum reddish brown except black dorsally, 6<sup>th</sup> tergum black except reddish brown ventrally. Ovipositor reddish brown and ovipositor sheath black and reddish brown apically.</p><p><bold><italic>Head</italic>:</bold> Frons slightly depressed, with fine punctures and with median longitudinal carina. Antennal flagellum with 55 segments. Antennal carina low and narrow. Face moderately convex, densely punctated. Clypeus not separated from face, with concaved apical edge (<xref ref-type="fig" rid="F4">Fig. 4T</xref>). Mandible tapered to apex, lower tooth shorter than upper tooth. Malar space shorter than half basal width of mandible.</p><p><bold><italic>Mesosoma</italic>:</bold> First radius of fore wing originated from middle of pterostigma. Areolet with stalk (<xref ref-type="fig" rid="F5">Fig. 5T</xref>), 2<sup>nd</sup> recurrent vein begin a little before middle of areolet. Nervellus almost vertical, intercepted in lower 0.25, discoidella faint. Hind wing with 8 distal hamuli. Propodeum without areola, costula absent.</p><p><bold><italic>Metasoma</italic>:</bold> Epipleurum separated from the 3<sup>rd</sup> tergum, the crease marked with black line (<xref ref-type="fig" rid="F7">Fig. 7H</xref>). 1<sup>st</sup> tergum 3.5 times as long as wide, 2<sup>nd</sup> tergum 1.8 times as long as wide. Ovipositor straight and shorter than hind basitarsus.</p></tp:treatment-sec><tp:treatment-sec sec-type="Distribution"><title>Distribution.</title><p>Korea (new record) and Japan.</p></tp:treatment-sec><tp:treatment-sec sec-type="Region"><title>Region.</title><p>Eastern Palaearctic.</p></tp:treatment-sec><tp:treatment-sec sec-type="Host"><title>Host.</title><p>Unknown.</p><!--PageBreak--></tp:treatment-sec><tp:treatment-sec><!--Section generated to contain objects referenced in tp:taxon-treatment.--><fig id="F3" position="float" orientation="portrait"><label>Figure 3.</label><caption><p>General habitus in lateral view. <bold>A</bold> <italic><tp:taxon-name>Dusona bellipes</tp:taxon-name></italic> <bold>B</bold> <italic><tp:taxon-name>Dusona bicoloripes</tp:taxon-name></italic> <bold>C</bold> <italic><tp:taxon-name>Dusona chabarowski</tp:taxon-name></italic> <bold>D</bold> <italic><tp:taxon-name>Dusona cultrator</tp:taxon-name></italic> <bold>E</bold> <italic><tp:taxon-name>Dusona japonica</tp:taxon-name></italic> <bold>F</bold> <italic><tp:taxon-name>Dusona mactatoides</tp:taxon-name></italic> <bold>G</bold> <italic><tp:taxon-name>Dusona scalprata</tp:taxon-name></italic> <bold>H</bold> <italic><tp:taxon-name>Dusona sasayamae</tp:taxon-name></italic> <bold>I</bold> <italic><tp:taxon-name>Dusona obliterata</tp:taxon-name></italic> <bold>J</bold> <italic><tp:taxon-name>Dusona obtutor</tp:taxon-name></italic> <bold>K</bold> <italic><tp:taxon-name>Dusona auriculator</tp:taxon-name></italic> <bold>L</bold> <italic><tp:taxon-name>Dusona longicauda</tp:taxon-name></italic>.</p></caption><graphic xmlns:xlink="http://www.w3.org/1999/xlink" xlink:href="zookeys-424-059-g003.jpg" position="float" orientation="portrait" xlink:type="simple"/></fig><fig id="F4" position="float" orientation="portrait"><label>Figure 4.</label><caption><p>Head in frontal view. <bold>A</bold> <italic><tp:taxon-name>Dusona annexa</tp:taxon-name></italic> (=<italic><tp:taxon-name>Dusona americana</tp:taxon-name></italic>) <bold>B</bold> <italic><tp:taxon-name>Dusona celator</tp:taxon-name></italic> <bold>C</bold> <italic><tp:taxon-name>Dusona glauca</tp:taxon-name></italic> <bold>D</bold> <italic><tp:taxon-name>Dusona maruyamator</tp:taxon-name></italic> <bold>E</bold> <italic><tp:taxon-name>Dusona petiolator</tp:taxon-name></italic> <bold>F</bold> <italic><tp:taxon-name>Dusona rugosa</tp:taxon-name></italic> <bold>G</bold> <italic><tp:taxon-name>Dusona falcator</tp:taxon-name></italic> <bold>H</bold> <italic><tp:taxon-name>Dusona matsumurae</tp:taxon-name></italic> <bold>I</bold> <italic><tp:taxon-name>Dusona schikotani</tp:taxon-name></italic> <bold>J</bold> <italic><tp:taxon-name>Dusona signator</tp:taxon-name></italic> <bold>K</bold> <italic><tp:taxon-name>Dusona stragifex</tp:taxon-name></italic> <bold>L</bold> <italic><tp:taxon-name>Dusona ucrainica</tp:taxon-name></italic> <bold>M</bold> <italic><tp:taxon-name>Dusona bellipes</tp:taxon-name></italic> <bold>N</bold> <italic><tp:taxon-name>Dusona bicoloripes</tp:taxon-name></italic> <bold>O</bold> <italic><tp:taxon-name>Dusona chabarowski</tp:taxon-name></italic> <bold>P</bold> <italic><tp:taxon-name>Dusona cultrator</tp:taxon-name></italic> <bold>Q</bold> <italic><tp:taxon-name>Dusona japonica</tp:taxon-name></italic> <bold>R</bold> <italic><tp:taxon-name>Dusona mactatoides</tp:taxon-name></italic> <bold>S</bold> <italic><tp:taxon-name>Dusona scalprata</tp:taxon-name></italic> <bold>T</bold> <italic><tp:taxon-name>Dusona sasayamae</tp:taxon-name></italic> <bold>U</bold> <italic><tp:taxon-name>Dusona obliterata</tp:taxon-name></italic> <bold>V</bold> <italic><tp:taxon-name>Dusona obtutor</tp:taxon-name></italic> <bold>W</bold> <italic><tp:taxon-name>Dusona auriculator</tp:taxon-name></italic> <bold>X</bold> <italic><tp:taxon-name>Dusona longicauda</tp:taxon-name></italic>.</p></caption><graphic xmlns:xlink="http://www.w3.org/1999/xlink" xlink:href="zookeys-424-059-g004.jpg" position="float" orientation="portrait" xlink:type="simple"/></fig><fig id="F5" position="float" orientation="portrait"><label>Figure 5.</label><caption><p>Areolet of fore wing. <bold>A</bold> <italic><tp:taxon-name>Dusona annexa</tp:taxon-name></italic> (=<italic><tp:taxon-name>Dusona americana</tp:taxon-name></italic>) <bold>B</bold> <italic><tp:taxon-name>Dusona celator</tp:taxon-name></italic> <bold>C</bold> <italic><tp:taxon-name>Dusona glauca</tp:taxon-name></italic> <bold>D</bold> <italic><tp:taxon-name>Dusona maruyamator</tp:taxon-name></italic> <bold>E</bold> <italic><tp:taxon-name>Dusona petiolator</tp:taxon-name></italic> <bold>F</bold> <italic><tp:taxon-name>Dusona rugosa</tp:taxon-name></italic> <bold>G</bold> <italic><tp:taxon-name>Dusona falcator</tp:taxon-name></italic> <bold>H</bold> <italic><tp:taxon-name>Dusona matsumurae</tp:taxon-name></italic> <bold>I</bold> <italic><tp:taxon-name>Dusona schikotani</tp:taxon-name></italic> <bold>J</bold> <italic><tp:taxon-name>Dusona signator</tp:taxon-name></italic> <bold>K</bold> <italic><tp:taxon-name>Dusona stragifex</tp:taxon-name></italic> <bold>L</bold> <italic><tp:taxon-name>Dusona ucrainica</tp:taxon-name></italic> <bold>M</bold> <italic><tp:taxon-name>Dusona bellipes</tp:taxon-name></italic> <bold>N</bold> <italic><tp:taxon-name>Dusona bicoloripes</tp:taxon-name></italic> <bold>O</bold> <italic><tp:taxon-name>Dusona chabarowski</tp:taxon-name></italic> <bold>P</bold> <italic><tp:taxon-name>Dusona cultrator</tp:taxon-name></italic> <bold>Q</bold> <italic><tp:taxon-name>Dusona japonica</tp:taxon-name></italic> <bold>R</bold> <italic><tp:taxon-name>Dusona mactatoides</tp:taxon-name></italic> <bold>S</bold> <italic><tp:taxon-name>Dusona scalprata</tp:taxon-name></italic> <bold>T</bold> <italic><tp:taxon-name>Dusona sasayamae</tp:taxon-name></italic> <bold>U</bold> <italic><tp:taxon-name>Dusona obliterata</tp:taxon-name></italic> <bold>V</bold> <italic><tp:taxon-name>Dusona obtutor</tp:taxon-name></italic> <bold>W</bold> <italic><tp:taxon-name>Dusona auriculator</tp:taxon-name></italic> <bold>X</bold> <italic><tp:taxon-name>Dusona longicauda</tp:taxon-name></italic>.</p></caption><graphic xmlns:xlink="http://www.w3.org/1999/xlink" xlink:href="zookeys-424-059-g005.jpg" position="float" orientation="portrait" xlink:type="simple"/></fig><fig id="F7" position="float" orientation="portrait"><label>Figure 7.</label><caption><p>2<sup>nd</sup> and 3<sup>rd</sup> terga in lateral view. <bold>A</bold> <italic><tp:taxon-name>Dusona bellipes</tp:taxon-name></italic> <bold>B</bold> <italic><tp:taxon-name>Dusona bicoloripes</tp:taxon-name></italic> <bold>C</bold> <italic><tp:taxon-name>Dusona chabarowski</tp:taxon-name></italic> <bold>D</bold> <italic><tp:taxon-name>Dusona cultrator</tp:taxon-name></italic> <bold>E</bold> <italic><tp:taxon-name>Dusona japonica</tp:taxon-name></italic> <bold>F</bold> <italic><tp:taxon-name>Dusona mactatoides</tp:taxon-name></italic> <bold>G</bold> <italic><tp:taxon-name>Dusona scalprata</tp:taxon-name></italic> <bold>H</bold> <italic><tp:taxon-name>Dusona sasayamae</tp:taxon-name></italic> <bold>I</bold> <italic><tp:taxon-name>Dusona obliterata</tp:taxon-name></italic> <bold>J</bold> <italic><tp:taxon-name>Dusona obtutor</tp:taxon-name></italic> <bold>K</bold> <italic><tp:taxon-name>Dusona auriculator</tp:taxon-name></italic> <bold>L</bold> <italic><tp:taxon-name>Dusona longicauda</tp:taxon-name></italic>.</p></caption><graphic xmlns:xlink="http://www.w3.org/1999/xlink" xlink:href="zookeys-424-059-g007.jpg" position="float" orientation="portrait" xlink:type="simple"/></fig></tp:treatment-sec></tp:taxon-treatment>
