# Supplementary material for: Addition to the study of the genus Dusona (Hymenoptera, Ichneumonidae, Campopleginae) in Korea with description of a new species and key to the Korean species
Source: Zookeys. 2014 Jul 8;(424):59–89. doi: 10.3897/zookeys.424.7546 (PMC4106101; doi:10.3897/zookeys.424.7546)
Supplement: XML Treatment for Dusona auriculator [file zookeys.424.7546-treatment13.xml]

<!DOCTYPE tp:taxon-treatment
  PUBLIC "-//TaxonX//DTD Taxonomic Treatment Publishing DTD v0 20100105//EN" "tax-treatment-NSO.dtd">
<tp:taxon-treatment xmlns:tp="http://www.plazi.org/taxpub"><tp:treatment-meta><kwd-group><label>Taxon classification</label><kwd><named-content content-type="kingdom">Animalia</named-content></kwd><kwd><named-content content-type="order">Hymenoptera</named-content></kwd><kwd><named-content content-type="family">Ichneumonidae</named-content></kwd></kwd-group><mixed-citation publication-type="journal"><person-group><name><surname>Choi</surname><given-names>Jin-Kyung</given-names></name><name><surname>Lee</surname><given-names>Jong-Wook</given-names></name></person-group><article-title>Addition to the study of the genus <italic>Dusona</italic> (Hymenoptera, Ichneumonidae, Campopleginae) in Korea with description of a new species and key to the Korean species</article-title><source>Zookeys</source><day>8</day><month>7</month><year>2014</year><volume>2014</volume><issue>424</issue><fpage>59</fpage><lpage>89</lpage><pub-id pub-id-type="doi">10.3897/zookeys.424.7546</pub-id></mixed-citation></tp:treatment-meta><tp:nomenclature><tp:taxon-name>
                            <tp:taxon-name-part taxon-name-part-type="genus">Dusona</tp:taxon-name-part>
                            <tp:taxon-name-part taxon-name-part-type="species">auriculator</tp:taxon-name-part>
                        </tp:taxon-name><tp:taxon-authority>Aubert, 1964</tp:taxon-authority><xref ref-type="fig" rid="F3">Figs 3K</xref><xref ref-type="fig" rid="F4">, 4W</xref><xref ref-type="fig" rid="F5">, 5W</xref><xref ref-type="fig" rid="F7">, 7K</xref><tp:nomenclature-citation-list><tp:nomenclature-citation><tp:taxon-name>Dusona auriculator</tp:taxon-name><comment> Aubert, 1964: 35–40. Holotype: female; TD: MZ.</comment></tp:nomenclature-citation></tp:nomenclature-citation-list></tp:nomenclature><tp:treatment-sec sec-type="Material examined"><title>Material examined.</title><p>[Korea]: 1 male, GW Wongju-si, Socho-myeon, Hakgong-ri, Chiaksan National Park, 28 August-16 September 2013, J.W. Lee.</p></tp:treatment-sec><tp:treatment-sec sec-type="Redescription based on Korean specimen"><title>Redescription based on Korean specimen.</title><p><bold>Male.</bold> Body length 8.5 mm.</p><p><bold><italic>Color</italic>:</bold> Face and mesosoma black. Mandible and tegula yellow. Fore leg yellow except fore coxa black basally; middle leg yellow except coxa black dorsally; hind coxa black; hind trochanter to tibia brown, femur and tibia black apically; hind tarsus darker than hind femur. 2<sup>nd</sup> tergum reddish brown on ventroapical edge; 3<sup>rd</sup> tergum to 7<sup>th</sup> tergum reddish brown, with narrow black line dorsally. Clasper of male yellowish brown.</p><p><bold><italic>Head</italic>:</bold> Frons slightly depressed, with fine punctures and with median longitudinal carina. Antennal flagellum with 46 segments. Antennal carina strongly raised, the rim widened to a smooth bulge. Face moderately convex, densely punctated. Clypeus not separated from face, with round apical edge (<xref ref-type="fig" rid="F4">Fig. 4W</xref>). Mandible tapered to apex, lower tooth as long as upper tooth. Malar space as long as half basal width of mandible.</p><p><bold><!--PageBreak--><italic>Mesosoma</italic>:</bold> Pronotum and speculum of mesosoma polished. First radius of fore wing originated weakly before middle of pterostigma. Areolet small with long stalk, 2<sup>nd</sup> recurrent vein distad of middle of areolet (<xref ref-type="fig" rid="F5">Fig. 5W</xref>). Nervellus reclivous, not intercepted or weak, discoidella absent. Hind wing with 5 distal hamuli. Propodeum without areola but basal transverse carina distinct.</p><p><bold><italic>Metasoma</italic>:</bold> Epipleurum not separated from the 3<sup>rd</sup> tergum, without lateral black line (<xref ref-type="fig" rid="F7">Fig. 7K</xref>). 1<sup>st</sup> tergum 4.8 times as long as wide, 2<sup>nd</sup> tergum 2.9 times as long as wide.</p></tp:treatment-sec><tp:treatment-sec sec-type="Distribution"><title>Distribution.</title><p>Korea (new record), Austria, Bulgaria, France, Greece, Italy, Japan, Romania and Russia (Khabarovsk, Primor’ye).</p></tp:treatment-sec><tp:treatment-sec sec-type="Region"><title>Region.</title><p>Eastern Palaearctic, Western Palaearctic.</p></tp:treatment-sec><tp:treatment-sec sec-type="Host"><title>Host.</title><p>Unknown.</p></tp:treatment-sec><tp:treatment-sec><!--Section generated to contain objects referenced in tp:taxon-treatment.--><fig id="F3" position="float" orientation="portrait"><label>Figure 3.</label><caption><p>General habitus in lateral view. <bold>A</bold> <italic><tp:taxon-name>Dusona bellipes</tp:taxon-name></italic> <bold>B</bold> <italic><tp:taxon-name>Dusona bicoloripes</tp:taxon-name></italic> <bold>C</bold> <italic><tp:taxon-name>Dusona chabarowski</tp:taxon-name></italic> <bold>D</bold> <italic><tp:taxon-name>Dusona cultrator</tp:taxon-name></italic> <bold>E</bold> <italic><tp:taxon-name>Dusona japonica</tp:taxon-name></italic> <bold>F</bold> <italic><tp:taxon-name>Dusona mactatoides</tp:taxon-name></italic> <bold>G</bold> <italic><tp:taxon-name>Dusona scalprata</tp:taxon-name></italic> <bold>H</bold> <italic><tp:taxon-name>Dusona sasayamae</tp:taxon-name></italic> <bold>I</bold> <italic><tp:taxon-name>Dusona obliterata</tp:taxon-name></italic> <bold>J</bold> <italic><tp:taxon-name>Dusona obtutor</tp:taxon-name></italic> <bold>K</bold> <italic><tp:taxon-name>Dusona auriculator</tp:taxon-name></italic> <bold>L</bold> <italic><tp:taxon-name>Dusona longicauda</tp:taxon-name></italic>.</p></caption><graphic xmlns:xlink="http://www.w3.org/1999/xlink" xlink:href="zookeys-424-059-g003.jpg" position="float" orientation="portrait" xlink:type="simple"/></fig><fig id="F4" position="float" orientation="portrait"><label>Figure 4.</label><caption><p>Head in frontal view. <bold>A</bold> <italic><tp:taxon-name>Dusona annexa</tp:taxon-name></italic> (=<italic><tp:taxon-name>Dusona americana</tp:taxon-name></italic>) <bold>B</bold> <italic><tp:taxon-name>Dusona celator</tp:taxon-name></italic> <bold>C</bold> <italic><tp:taxon-name>Dusona glauca</tp:taxon-name></italic> <bold>D</bold> <italic><tp:taxon-name>Dusona maruyamator</tp:taxon-name></italic> <bold>E</bold> <italic><tp:taxon-name>Dusona petiolator</tp:taxon-name></italic> <bold>F</bold> <italic><tp:taxon-name>Dusona rugosa</tp:taxon-name></italic> <bold>G</bold> <italic><tp:taxon-name>Dusona falcator</tp:taxon-name></italic> <bold>H</bold> <italic><tp:taxon-name>Dusona matsumurae</tp:taxon-name></italic> <bold>I</bold> <italic><tp:taxon-name>Dusona schikotani</tp:taxon-name></italic> <bold>J</bold> <italic><tp:taxon-name>Dusona signator</tp:taxon-name></italic> <bold>K</bold> <italic><tp:taxon-name>Dusona stragifex</tp:taxon-name></italic> <bold>L</bold> <italic><tp:taxon-name>Dusona ucrainica</tp:taxon-name></italic> <bold>M</bold> <italic><tp:taxon-name>Dusona bellipes</tp:taxon-name></italic> <bold>N</bold> <italic><tp:taxon-name>Dusona bicoloripes</tp:taxon-name></italic> <bold>O</bold> <italic><tp:taxon-name>Dusona chabarowski</tp:taxon-name></italic> <bold>P</bold> <italic><tp:taxon-name>Dusona cultrator</tp:taxon-name></italic> <bold>Q</bold> <italic><tp:taxon-name>Dusona japonica</tp:taxon-name></italic> <bold>R</bold> <italic><tp:taxon-name>Dusona mactatoides</tp:taxon-name></italic> <bold>S</bold> <italic><tp:taxon-name>Dusona scalprata</tp:taxon-name></italic> <bold>T</bold> <italic><tp:taxon-name>Dusona sasayamae</tp:taxon-name></italic> <bold>U</bold> <italic><tp:taxon-name>Dusona obliterata</tp:taxon-name></italic> <bold>V</bold> <italic><tp:taxon-name>Dusona obtutor</tp:taxon-name></italic> <bold>W</bold> <italic><tp:taxon-name>Dusona auriculator</tp:taxon-name></italic> <bold>X</bold> <italic><tp:taxon-name>Dusona longicauda</tp:taxon-name></italic>.</p></caption><graphic xmlns:xlink="http://www.w3.org/1999/xlink" xlink:href="zookeys-424-059-g004.jpg" position="float" orientation="portrait" xlink:type="simple"/></fig><fig id="F5" position="float" orientation="portrait"><label>Figure 5.</label><caption><p>Areolet of fore wing. <bold>A</bold> <italic><tp:taxon-name>Dusona annexa</tp:taxon-name></italic> (=<italic><tp:taxon-name>Dusona americana</tp:taxon-name></italic>) <bold>B</bold> <italic><tp:taxon-name>Dusona celator</tp:taxon-name></italic> <bold>C</bold> <italic><tp:taxon-name>Dusona glauca</tp:taxon-name></italic> <bold>D</bold> <italic><tp:taxon-name>Dusona maruyamator</tp:taxon-name></italic> <bold>E</bold> <italic><tp:taxon-name>Dusona petiolator</tp:taxon-name></italic> <bold>F</bold> <italic><tp:taxon-name>Dusona rugosa</tp:taxon-name></italic> <bold>G</bold> <italic><tp:taxon-name>Dusona falcator</tp:taxon-name></italic> <bold>H</bold> <italic><tp:taxon-name>Dusona matsumurae</tp:taxon-name></italic> <bold>I</bold> <italic><tp:taxon-name>Dusona schikotani</tp:taxon-name></italic> <bold>J</bold> <italic><tp:taxon-name>Dusona signator</tp:taxon-name></italic> <bold>K</bold> <italic><tp:taxon-name>Dusona stragifex</tp:taxon-name></italic> <bold>L</bold> <italic><tp:taxon-name>Dusona ucrainica</tp:taxon-name></italic> <bold>M</bold> <italic><tp:taxon-name>Dusona bellipes</tp:taxon-name></italic> <bold>N</bold> <italic><tp:taxon-name>Dusona bicoloripes</tp:taxon-name></italic> <bold>O</bold> <italic><tp:taxon-name>Dusona chabarowski</tp:taxon-name></italic> <bold>P</bold> <italic><tp:taxon-name>Dusona cultrator</tp:taxon-name></italic> <bold>Q</bold> <italic><tp:taxon-name>Dusona japonica</tp:taxon-name></italic> <bold>R</bold> <italic><tp:taxon-name>Dusona mactatoides</tp:taxon-name></italic> <bold>S</bold> <italic><tp:taxon-name>Dusona scalprata</tp:taxon-name></italic> <bold>T</bold> <italic><tp:taxon-name>Dusona sasayamae</tp:taxon-name></italic> <bold>U</bold> <italic><tp:taxon-name>Dusona obliterata</tp:taxon-name></italic> <bold>V</bold> <italic><tp:taxon-name>Dusona obtutor</tp:taxon-name></italic> <bold>W</bold> <italic><tp:taxon-name>Dusona auriculator</tp:taxon-name></italic> <bold>X</bold> <italic><tp:taxon-name>Dusona longicauda</tp:taxon-name></italic>.</p></caption><graphic xmlns:xlink="http://www.w3.org/1999/xlink" xlink:href="zookeys-424-059-g005.jpg" position="float" orientation="portrait" xlink:type="simple"/></fig><fig id="F7" position="float" orientation="portrait"><label>Figure 7.</label><caption><p>2<sup>nd</sup> and 3<sup>rd</sup> terga in lateral view. <bold>A</bold> <italic><tp:taxon-name>Dusona bellipes</tp:taxon-name></italic> <bold>B</bold> <italic><tp:taxon-name>Dusona bicoloripes</tp:taxon-name></italic> <bold>C</bold> <italic><tp:taxon-name>Dusona chabarowski</tp:taxon-name></italic> <bold>D</bold> <italic><tp:taxon-name>Dusona cultrator</tp:taxon-name></italic> <bold>E</bold> <italic><tp:taxon-name>Dusona japonica</tp:taxon-name></italic> <bold>F</bold> <italic><tp:taxon-name>Dusona mactatoides</tp:taxon-name></italic> <bold>G</bold> <italic><tp:taxon-name>Dusona scalprata</tp:taxon-name></italic> <bold>H</bold> <italic><tp:taxon-name>Dusona sasayamae</tp:taxon-name></italic> <bold>I</bold> <italic><tp:taxon-name>Dusona obliterata</tp:taxon-name></italic> <bold>J</bold> <italic><tp:taxon-name>Dusona obtutor</tp:taxon-name></italic> <bold>K</bold> <italic><tp:taxon-name>Dusona auriculator</tp:taxon-name></italic> <bold>L</bold> <italic><tp:taxon-name>Dusona longicauda</tp:taxon-name></italic>.</p></caption><graphic xmlns:xlink="http://www.w3.org/1999/xlink" xlink:href="zookeys-424-059-g007.jpg" position="float" orientation="portrait" xlink:type="simple"/></fig></tp:treatment-sec></tp:taxon-treatment>
