# Supplementary material for: Addition to the study of the genus Dusona (Hymenoptera, Ichneumonidae, Campopleginae) in Korea with description of a new species and key to the Korean species
Source: Zookeys. 2014 Jul 8;(424):59–89. doi: 10.3897/zookeys.424.7546 (PMC4106101; doi:10.3897/zookeys.424.7546)
Supplement: XML Treatment for Dusona annexa [file zookeys.424.7546-treatment15.xml]

<!DOCTYPE tp:taxon-treatment
  PUBLIC "-//TaxonX//DTD Taxonomic Treatment Publishing DTD v0 20100105//EN" "tax-treatment-NSO.dtd">
<tp:taxon-treatment xmlns:tp="http://www.plazi.org/taxpub"><tp:treatment-meta><kwd-group><label>Taxon classification</label><kwd><named-content content-type="kingdom">Animalia</named-content></kwd><kwd><named-content content-type="order">Hymenoptera</named-content></kwd><kwd><named-content content-type="family">Ichneumonidae</named-content></kwd></kwd-group><mixed-citation publication-type="journal"><person-group><name><surname>Choi</surname><given-names>Jin-Kyung</given-names></name><name><surname>Lee</surname><given-names>Jong-Wook</given-names></name></person-group><article-title>Addition to the study of the genus <italic>Dusona</italic> (Hymenoptera, Ichneumonidae, Campopleginae) in Korea with description of a new species and key to the Korean species</article-title><source>Zookeys</source><day>8</day><month>7</month><year>2014</year><volume>2014</volume><issue>424</issue><fpage>59</fpage><lpage>89</lpage><pub-id pub-id-type="doi">10.3897/zookeys.424.7546</pub-id></mixed-citation></tp:treatment-meta><tp:nomenclature><tp:taxon-name>
                            <tp:taxon-name-part taxon-name-part-type="genus">Dusona</tp:taxon-name-part>
                            <tp:taxon-name-part taxon-name-part-type="species">annexa</tp:taxon-name-part>
                        </tp:taxon-name><tp:taxon-authority>(Förster, 1868)</tp:taxon-authority><xref ref-type="fig" rid="F2">Figs 2A</xref><xref ref-type="fig" rid="F4">, 4A</xref><xref ref-type="fig" rid="F5">, 5A</xref><xref ref-type="fig" rid="F6">, 6A</xref><tp:nomenclature-citation-list><tp:nomenclature-citation><tp:taxon-name>Campoplex annexa</tp:taxon-name><comment> Förster, 1868: 761–876. Type: female; TD: ZSM.</comment></tp:nomenclature-citation><tp:nomenclature-citation><tp:taxon-name>Casinaria americana</tp:taxon-name><comment> Ashmead, 1890: 1–47. Type: female; TD: USNM.</comment></tp:nomenclature-citation><tp:nomenclature-citation><tp:taxon-name>Campoplegidea erythromera</tp:taxon-name><comment> Viereck, 1926: 173–186. Type: female; TD: CNC.</comment></tp:nomenclature-citation><tp:nomenclature-citation><tp:taxon-name>Campoplex neoluteipes</tp:taxon-name><comment> Uchida, 1942: 107–146. Type: female; TD: HU.</comment></tp:nomenclature-citation><tp:nomenclature-citation><tp:taxon-name>Dusona oyamadai</tp:taxon-name><comment> Hinz, 1994: 29–46. Type: female; TD: lost.</comment></tp:nomenclature-citation></tp:nomenclature-citation-list></tp:nomenclature><tp:treatment-sec sec-type="Material examined"><title>Material examined.</title><p>[Korea]: No specimens; [Germany]: 1 female, 17 July 1956, Zwiesel B.W.</p></tp:treatment-sec><tp:treatment-sec sec-type="Distribution"><title>Distribution.</title><p>Korea, Austria, Belarus, Belgium, Bulgaria, Canada, China, Czech Republic, late Czechoslovakia, Finland, France, Georgia, Germany, Hungary, Ireland, Italy, Japan, Kazakhstan, Moldova, Mongolia, Netherlands, Norway, Poland, Romania, Russia (Amur, Buryatskaya Respublika, Chita, Kamchatka, Khabarovsk, Murmansk, Primor’ye, Sakhalin, Sankt Petersburg, Yevreyskaya), Slovakia, Sweden, Switzerland, Turkey, U.S.A., Ukraine and United Kingdom.</p></tp:treatment-sec><tp:treatment-sec sec-type="Region"><title>Region.</title><p>Eastern Palaearctic, Western Palaearctic, Nearctic.</p></tp:treatment-sec><tp:treatment-sec sec-type="Host"><title>Host.</title><p>Unknown.</p></tp:treatment-sec><tp:treatment-sec sec-type="Remarks"><title>Remarks.</title><p>No Korean specimens were available for this study. However we have seen a voucher specimen from ZSM.</p></tp:treatment-sec><tp:treatment-sec><!--Section generated to contain objects referenced in tp:taxon-treatment.--><fig id="F2" position="float" orientation="portrait"><label>Figure 2.</label><caption><p>General habitus in lateral view. <bold>A</bold> <italic><tp:taxon-name>Dusona annexa</tp:taxon-name></italic> (=<italic><tp:taxon-name>Dusona americana</tp:taxon-name></italic>) <bold>B</bold> <italic><tp:taxon-name>Dusona celator</tp:taxon-name></italic> <bold>C</bold> <italic><tp:taxon-name>Dusona glauca</tp:taxon-name></italic> <bold>D</bold> <italic><tp:taxon-name>Dusona maruyamator</tp:taxon-name></italic> <bold>E</bold> <italic><tp:taxon-name>Dusona petiolator</tp:taxon-name></italic> <bold>F</bold> <italic><tp:taxon-name>Dusona rugosa</tp:taxon-name></italic> <bold>G</bold> <italic><tp:taxon-name>Dusona falcator</tp:taxon-name></italic> <bold>H</bold> <italic><tp:taxon-name>Dusona matsumurae</tp:taxon-name></italic> <bold>I</bold> <italic><tp:taxon-name>Dusona schikotani</tp:taxon-name></italic> <bold>J</bold> <italic><tp:taxon-name>Dusona signator</tp:taxon-name></italic> <bold>K</bold> <italic><tp:taxon-name>Dusona stragifex</tp:taxon-name></italic> <bold>L</bold> <italic><tp:taxon-name>Dusona ucrainica</tp:taxon-name></italic>.</p></caption><graphic xmlns:xlink="http://www.w3.org/1999/xlink" xlink:href="zookeys-424-059-g002.jpg" position="float" orientation="portrait" xlink:type="simple"/></fig><fig id="F4" position="float" orientation="portrait"><label>Figure 4.</label><caption><p>Head in frontal view. <bold>A</bold> <italic><tp:taxon-name>Dusona annexa</tp:taxon-name></italic> (=<italic><tp:taxon-name>Dusona americana</tp:taxon-name></italic>) <bold>B</bold> <italic><tp:taxon-name>Dusona celator</tp:taxon-name></italic> <bold>C</bold> <italic><tp:taxon-name>Dusona glauca</tp:taxon-name></italic> <bold>D</bold> <italic><tp:taxon-name>Dusona maruyamator</tp:taxon-name></italic> <bold>E</bold> <italic><tp:taxon-name>Dusona petiolator</tp:taxon-name></italic> <bold>F</bold> <italic><tp:taxon-name>Dusona rugosa</tp:taxon-name></italic> <bold>G</bold> <italic><tp:taxon-name>Dusona falcator</tp:taxon-name></italic> <bold>H</bold> <italic><tp:taxon-name>Dusona matsumurae</tp:taxon-name></italic> <bold>I</bold> <italic><tp:taxon-name>Dusona schikotani</tp:taxon-name></italic> <bold>J</bold> <italic><tp:taxon-name>Dusona signator</tp:taxon-name></italic> <bold>K</bold> <italic><tp:taxon-name>Dusona stragifex</tp:taxon-name></italic> <bold>L</bold> <italic><tp:taxon-name>Dusona ucrainica</tp:taxon-name></italic> <bold>M</bold> <italic><tp:taxon-name>Dusona bellipes</tp:taxon-name></italic> <bold>N</bold> <italic><tp:taxon-name>Dusona bicoloripes</tp:taxon-name></italic> <bold>O</bold> <italic><tp:taxon-name>Dusona chabarowski</tp:taxon-name></italic> <bold>P</bold> <italic><tp:taxon-name>Dusona cultrator</tp:taxon-name></italic> <bold>Q</bold> <italic><tp:taxon-name>Dusona japonica</tp:taxon-name></italic> <bold>R</bold> <italic><tp:taxon-name>Dusona mactatoides</tp:taxon-name></italic> <bold>S</bold> <italic><tp:taxon-name>Dusona scalprata</tp:taxon-name></italic> <bold>T</bold> <italic><tp:taxon-name>Dusona sasayamae</tp:taxon-name></italic> <bold>U</bold> <italic><tp:taxon-name>Dusona obliterata</tp:taxon-name></italic> <bold>V</bold> <italic><tp:taxon-name>Dusona obtutor</tp:taxon-name></italic> <bold>W</bold> <italic><tp:taxon-name>Dusona auriculator</tp:taxon-name></italic> <bold>X</bold> <italic><tp:taxon-name>Dusona longicauda</tp:taxon-name></italic>.</p></caption><graphic xmlns:xlink="http://www.w3.org/1999/xlink" xlink:href="zookeys-424-059-g004.jpg" position="float" orientation="portrait" xlink:type="simple"/></fig><fig id="F5" position="float" orientation="portrait"><label>Figure 5.</label><caption><p>Areolet of fore wing. <bold>A</bold> <italic><tp:taxon-name>Dusona annexa</tp:taxon-name></italic> (=<italic><tp:taxon-name>Dusona americana</tp:taxon-name></italic>) <bold>B</bold> <italic><tp:taxon-name>Dusona celator</tp:taxon-name></italic> <bold>C</bold> <italic><tp:taxon-name>Dusona glauca</tp:taxon-name></italic> <bold>D</bold> <italic><tp:taxon-name>Dusona maruyamator</tp:taxon-name></italic> <bold>E</bold> <italic><tp:taxon-name>Dusona petiolator</tp:taxon-name></italic> <bold>F</bold> <italic><tp:taxon-name>Dusona rugosa</tp:taxon-name></italic> <bold>G</bold> <italic><tp:taxon-name>Dusona falcator</tp:taxon-name></italic> <bold>H</bold> <italic><tp:taxon-name>Dusona matsumurae</tp:taxon-name></italic> <bold>I</bold> <italic><tp:taxon-name>Dusona schikotani</tp:taxon-name></italic> <bold>J</bold> <italic><tp:taxon-name>Dusona signator</tp:taxon-name></italic> <bold>K</bold> <italic><tp:taxon-name>Dusona stragifex</tp:taxon-name></italic> <bold>L</bold> <italic><tp:taxon-name>Dusona ucrainica</tp:taxon-name></italic> <bold>M</bold> <italic><tp:taxon-name>Dusona bellipes</tp:taxon-name></italic> <bold>N</bold> <italic><tp:taxon-name>Dusona bicoloripes</tp:taxon-name></italic> <bold>O</bold> <italic><tp:taxon-name>Dusona chabarowski</tp:taxon-name></italic> <bold>P</bold> <italic><tp:taxon-name>Dusona cultrator</tp:taxon-name></italic> <bold>Q</bold> <italic><tp:taxon-name>Dusona japonica</tp:taxon-name></italic> <bold>R</bold> <italic><tp:taxon-name>Dusona mactatoides</tp:taxon-name></italic> <bold>S</bold> <italic><tp:taxon-name>Dusona scalprata</tp:taxon-name></italic> <bold>T</bold> <italic><tp:taxon-name>Dusona sasayamae</tp:taxon-name></italic> <bold>U</bold> <italic><tp:taxon-name>Dusona obliterata</tp:taxon-name></italic> <bold>V</bold> <italic><tp:taxon-name>Dusona obtutor</tp:taxon-name></italic> <bold>W</bold> <italic><tp:taxon-name>Dusona auriculator</tp:taxon-name></italic> <bold>X</bold> <italic><tp:taxon-name>Dusona longicauda</tp:taxon-name></italic>.</p></caption><graphic xmlns:xlink="http://www.w3.org/1999/xlink" xlink:href="zookeys-424-059-g005.jpg" position="float" orientation="portrait" xlink:type="simple"/></fig><fig id="F6" position="float" orientation="portrait"><label>Figure 6.</label><caption><p>2<sup>nd</sup> and 3<sup>rd</sup> terga in lateral view. <bold>A</bold> <italic><tp:taxon-name>Dusona annexa</tp:taxon-name></italic> (=<italic><tp:taxon-name>Dusona americana</tp:taxon-name></italic>) <bold>B</bold> <italic><tp:taxon-name>Dusona celator</tp:taxon-name></italic> <bold>C</bold> <italic><tp:taxon-name>Dusona glauca</tp:taxon-name></italic> <bold>D</bold> <italic><tp:taxon-name>Dusona maruyamator</tp:taxon-name></italic> <bold>E</bold> <italic><tp:taxon-name>Dusona petiolator</tp:taxon-name></italic> <bold>F</bold> <italic><tp:taxon-name>Dusona rugosa</tp:taxon-name></italic> <bold>G</bold> <italic><tp:taxon-name>Dusona falcator</tp:taxon-name></italic> <bold>H</bold> <italic><tp:taxon-name>Dusona matsumurae</tp:taxon-name></italic> <bold>I</bold> <italic><tp:taxon-name>Dusona schikotani</tp:taxon-name></italic> <bold>J</bold> <italic><tp:taxon-name>Dusona signator</tp:taxon-name></italic> <bold>K</bold> <italic><tp:taxon-name>Dusona stragifex</tp:taxon-name></italic> <bold>L</bold> <italic><tp:taxon-name>Dusona ucrainica</tp:taxon-name></italic>.</p></caption><graphic xmlns:xlink="http://www.w3.org/1999/xlink" xlink:href="zookeys-424-059-g006.jpg" position="float" orientation="portrait" xlink:type="simple"/></fig></tp:treatment-sec></tp:taxon-treatment>
