# Supplementary material for: Addition to the study of the genus Dusona (Hymenoptera, Ichneumonidae, Campopleginae) in Korea with description of a new species and key to the Korean species
Source: Zookeys. 2014 Jul 8;(424):59–89. doi: 10.3897/zookeys.424.7546 (PMC4106101; doi:10.3897/zookeys.424.7546)
Supplement: XML Treatment for Dusona petiolator [file zookeys.424.7546-treatment23.xml]

<!DOCTYPE tp:taxon-treatment
  PUBLIC "-//TaxonX//DTD Taxonomic Treatment Publishing DTD v0 20100105//EN" "tax-treatment-NSO.dtd">
<tp:taxon-treatment xmlns:tp="http://www.plazi.org/taxpub"><tp:treatment-meta><kwd-group><label>Taxon classification</label><kwd><named-content content-type="kingdom">Animalia</named-content></kwd><kwd><named-content content-type="order">Hymenoptera</named-content></kwd><kwd><named-content content-type="family">Ichneumonidae</named-content></kwd></kwd-group><mixed-citation publication-type="journal"><person-group><name><surname>Choi</surname><given-names>Jin-Kyung</given-names></name><name><surname>Lee</surname><given-names>Jong-Wook</given-names></name></person-group><article-title>Addition to the study of the genus <italic>Dusona</italic> (Hymenoptera, Ichneumonidae, Campopleginae) in Korea with description of a new species and key to the Korean species</article-title><source>Zookeys</source><day>8</day><month>7</month><year>2014</year><volume>2014</volume><issue>424</issue><fpage>59</fpage><lpage>89</lpage><pub-id pub-id-type="doi">10.3897/zookeys.424.7546</pub-id></mixed-citation></tp:treatment-meta><tp:nomenclature><tp:taxon-name>
                            <tp:taxon-name-part taxon-name-part-type="genus">Dusona</tp:taxon-name-part>
                            <tp:taxon-name-part taxon-name-part-type="species">petiolator</tp:taxon-name-part>
                        </tp:taxon-name><tp:taxon-authority>(Fabricius, 1804)</tp:taxon-authority><xref ref-type="fig" rid="F2">Figs 2E</xref><xref ref-type="fig" rid="F4">, 4E</xref><xref ref-type="fig" rid="F5">, 5E</xref><xref ref-type="fig" rid="F6">, 6E</xref><tp:nomenclature-citation-list><tp:nomenclature-citation><tp:taxon-name>Ophion petiolator</tp:taxon-name><comment> Fabricius, 1804: 140. Holotype: female; TD: UZM.</comment></tp:nomenclature-citation><tp:nomenclature-citation><tp:taxon-name>Campoplex lapponicus</tp:taxon-name><comment> (Holmgren, 1860): 37. Type: female; TD: NR.</comment></tp:nomenclature-citation><tp:nomenclature-citation><tp:taxon-name>Campoplex callizonus</tp:taxon-name><comment> Förster, 1868: 761-876. Type: female; TD: ZSM.</comment></tp:nomenclature-citation><tp:nomenclature-citation><tp:taxon-name>Campoplex greeni</tp:taxon-name><comment> (Cameron, 1905): 127. Type: female; TD: NHM.</comment></tp:nomenclature-citation><tp:nomenclature-citation><tp:taxon-name>Campoplex sachalinensis</tp:taxon-name><comment> Uchida, 1928: 276. Lectotype: female; TD: HU.</comment></tp:nomenclature-citation></tp:nomenclature-citation-list></tp:nomenclature><tp:treatment-sec sec-type="Material examined"><title>Material examined.</title><p>[Korea]: 1 female, 1male, Daejeon-si, Daejeon univ., 16 May–5 June 2006, J.W. Lee; 1 male, ditto, 1-17 May 2006, J.W. Lee.</p></tp:treatment-sec><tp:treatment-sec sec-type="Distribution"><title>Distribution.</title><p>Korea, Austria, Belarus, Belgium, Canada, Czech Republic, late Czechoslovakia, Denmark, Finland, France, Germany, India, Ireland, Italy, Japan, Kyrgyzstan, Latvia, Netherlands, Norway, Pakistan, Poland, Romania, Russia (Altayskiy, Amur, Chita, Irkutsk, Kamchatka, Khabarovsk, Murmansk, Novosibirsk, Orenburg, Sakhalin, Sankt Petersburg, Vologda, Yaroslavl), Sri Lanka, Sweden, Turkey, U.S.A. and United Kingdom.</p></tp:treatment-sec><tp:treatment-sec sec-type="Region"><title>Region.</title><p>Eastern Palaearctic, Western Palaearctic, Nearctic, Oriental.</p></tp:treatment-sec><tp:treatment-sec sec-type="Host"><title>Host.</title><p><tp:taxon-name>Lepidoptera</tp:taxon-name>. <tp:taxon-name>Geometridae</tp:taxon-name>: <italic><tp:taxon-name>Philereme transversata</tp:taxon-name></italic> (Hufnagel, 1767), <italic><tp:taxon-name>Philereme vetulata</tp:taxon-name></italic> (Denis &amp; Schiffermüller, 1775), <italic><tp:taxon-name>Rheumaptera cervinalis</tp:taxon-name></italic> (Scopoli, 1763), <italic><tp:taxon-name>Rheumaptera hastata</tp:taxon-name></italic> (Linnaeus, 1758), <italic><tp:taxon-name>Rheumaptera undulata</tp:taxon-name></italic> (Linnaeus, 1758).</p></tp:treatment-sec><tp:treatment-sec><!--Section generated to contain objects referenced in tp:taxon-treatment.--><fig id="F2" position="float" orientation="portrait"><label>Figure 2.</label><caption><p>General habitus in lateral view. <bold>A</bold> <italic><tp:taxon-name>Dusona annexa</tp:taxon-name></italic> (=<italic><tp:taxon-name>Dusona americana</tp:taxon-name></italic>) <bold>B</bold> <italic><tp:taxon-name>Dusona celator</tp:taxon-name></italic> <bold>C</bold> <italic><tp:taxon-name>Dusona glauca</tp:taxon-name></italic> <bold>D</bold> <italic><tp:taxon-name>Dusona maruyamator</tp:taxon-name></italic> <bold>E</bold> <italic><tp:taxon-name>Dusona petiolator</tp:taxon-name></italic> <bold>F</bold> <italic><tp:taxon-name>Dusona rugosa</tp:taxon-name></italic> <bold>G</bold> <italic><tp:taxon-name>Dusona falcator</tp:taxon-name></italic> <bold>H</bold> <italic><tp:taxon-name>Dusona matsumurae</tp:taxon-name></italic> <bold>I</bold> <italic><tp:taxon-name>Dusona schikotani</tp:taxon-name></italic> <bold>J</bold> <italic><tp:taxon-name>Dusona signator</tp:taxon-name></italic> <bold>K</bold> <italic><tp:taxon-name>Dusona stragifex</tp:taxon-name></italic> <bold>L</bold> <italic><tp:taxon-name>Dusona ucrainica</tp:taxon-name></italic>.</p></caption><graphic xmlns:xlink="http://www.w3.org/1999/xlink" xlink:href="zookeys-424-059-g002.jpg" position="float" orientation="portrait" xlink:type="simple"/></fig><fig id="F4" position="float" orientation="portrait"><label>Figure 4.</label><caption><p>Head in frontal view. <bold>A</bold> <italic><tp:taxon-name>Dusona annexa</tp:taxon-name></italic> (=<italic><tp:taxon-name>Dusona americana</tp:taxon-name></italic>) <bold>B</bold> <italic><tp:taxon-name>Dusona celator</tp:taxon-name></italic> <bold>C</bold> <italic><tp:taxon-name>Dusona glauca</tp:taxon-name></italic> <bold>D</bold> <italic><tp:taxon-name>Dusona maruyamator</tp:taxon-name></italic> <bold>E</bold> <italic><tp:taxon-name>Dusona petiolator</tp:taxon-name></italic> <bold>F</bold> <italic><tp:taxon-name>Dusona rugosa</tp:taxon-name></italic> <bold>G</bold> <italic><tp:taxon-name>Dusona falcator</tp:taxon-name></italic> <bold>H</bold> <italic><tp:taxon-name>Dusona matsumurae</tp:taxon-name></italic> <bold>I</bold> <italic><tp:taxon-name>Dusona schikotani</tp:taxon-name></italic> <bold>J</bold> <italic><tp:taxon-name>Dusona signator</tp:taxon-name></italic> <bold>K</bold> <italic><tp:taxon-name>Dusona stragifex</tp:taxon-name></italic> <bold>L</bold> <italic><tp:taxon-name>Dusona ucrainica</tp:taxon-name></italic> <bold>M</bold> <italic><tp:taxon-name>Dusona bellipes</tp:taxon-name></italic> <bold>N</bold> <italic><tp:taxon-name>Dusona bicoloripes</tp:taxon-name></italic> <bold>O</bold> <italic><tp:taxon-name>Dusona chabarowski</tp:taxon-name></italic> <bold>P</bold> <italic><tp:taxon-name>Dusona cultrator</tp:taxon-name></italic> <bold>Q</bold> <italic><tp:taxon-name>Dusona japonica</tp:taxon-name></italic> <bold>R</bold> <italic><tp:taxon-name>Dusona mactatoides</tp:taxon-name></italic> <bold>S</bold> <italic><tp:taxon-name>Dusona scalprata</tp:taxon-name></italic> <bold>T</bold> <italic><tp:taxon-name>Dusona sasayamae</tp:taxon-name></italic> <bold>U</bold> <italic><tp:taxon-name>Dusona obliterata</tp:taxon-name></italic> <bold>V</bold> <italic><tp:taxon-name>Dusona obtutor</tp:taxon-name></italic> <bold>W</bold> <italic><tp:taxon-name>Dusona auriculator</tp:taxon-name></italic> <bold>X</bold> <italic><tp:taxon-name>Dusona longicauda</tp:taxon-name></italic>.</p></caption><graphic xmlns:xlink="http://www.w3.org/1999/xlink" xlink:href="zookeys-424-059-g004.jpg" position="float" orientation="portrait" xlink:type="simple"/></fig><fig id="F5" position="float" orientation="portrait"><label>Figure 5.</label><caption><p>Areolet of fore wing. <bold>A</bold> <italic><tp:taxon-name>Dusona annexa</tp:taxon-name></italic> (=<italic><tp:taxon-name>Dusona americana</tp:taxon-name></italic>) <bold>B</bold> <italic><tp:taxon-name>Dusona celator</tp:taxon-name></italic> <bold>C</bold> <italic><tp:taxon-name>Dusona glauca</tp:taxon-name></italic> <bold>D</bold> <italic><tp:taxon-name>Dusona maruyamator</tp:taxon-name></italic> <bold>E</bold> <italic><tp:taxon-name>Dusona petiolator</tp:taxon-name></italic> <bold>F</bold> <italic><tp:taxon-name>Dusona rugosa</tp:taxon-name></italic> <bold>G</bold> <italic><tp:taxon-name>Dusona falcator</tp:taxon-name></italic> <bold>H</bold> <italic><tp:taxon-name>Dusona matsumurae</tp:taxon-name></italic> <bold>I</bold> <italic><tp:taxon-name>Dusona schikotani</tp:taxon-name></italic> <bold>J</bold> <italic><tp:taxon-name>Dusona signator</tp:taxon-name></italic> <bold>K</bold> <italic><tp:taxon-name>Dusona stragifex</tp:taxon-name></italic> <bold>L</bold> <italic><tp:taxon-name>Dusona ucrainica</tp:taxon-name></italic> <bold>M</bold> <italic><tp:taxon-name>Dusona bellipes</tp:taxon-name></italic> <bold>N</bold> <italic><tp:taxon-name>Dusona bicoloripes</tp:taxon-name></italic> <bold>O</bold> <italic><tp:taxon-name>Dusona chabarowski</tp:taxon-name></italic> <bold>P</bold> <italic><tp:taxon-name>Dusona cultrator</tp:taxon-name></italic> <bold>Q</bold> <italic><tp:taxon-name>Dusona japonica</tp:taxon-name></italic> <bold>R</bold> <italic><tp:taxon-name>Dusona mactatoides</tp:taxon-name></italic> <bold>S</bold> <italic><tp:taxon-name>Dusona scalprata</tp:taxon-name></italic> <bold>T</bold> <italic><tp:taxon-name>Dusona sasayamae</tp:taxon-name></italic> <bold>U</bold> <italic><tp:taxon-name>Dusona obliterata</tp:taxon-name></italic> <bold>V</bold> <italic><tp:taxon-name>Dusona obtutor</tp:taxon-name></italic> <bold>W</bold> <italic><tp:taxon-name>Dusona auriculator</tp:taxon-name></italic> <bold>X</bold> <italic><tp:taxon-name>Dusona longicauda</tp:taxon-name></italic>.</p></caption><graphic xmlns:xlink="http://www.w3.org/1999/xlink" xlink:href="zookeys-424-059-g005.jpg" position="float" orientation="portrait" xlink:type="simple"/></fig><fig id="F6" position="float" orientation="portrait"><label>Figure 6.</label><caption><p>2<sup>nd</sup> and 3<sup>rd</sup> terga in lateral view. <bold>A</bold> <italic><tp:taxon-name>Dusona annexa</tp:taxon-name></italic> (=<italic><tp:taxon-name>Dusona americana</tp:taxon-name></italic>) <bold>B</bold> <italic><tp:taxon-name>Dusona celator</tp:taxon-name></italic> <bold>C</bold> <italic><tp:taxon-name>Dusona glauca</tp:taxon-name></italic> <bold>D</bold> <italic><tp:taxon-name>Dusona maruyamator</tp:taxon-name></italic> <bold>E</bold> <italic><tp:taxon-name>Dusona petiolator</tp:taxon-name></italic> <bold>F</bold> <italic><tp:taxon-name>Dusona rugosa</tp:taxon-name></italic> <bold>G</bold> <italic><tp:taxon-name>Dusona falcator</tp:taxon-name></italic> <bold>H</bold> <italic><tp:taxon-name>Dusona matsumurae</tp:taxon-name></italic> <bold>I</bold> <italic><tp:taxon-name>Dusona schikotani</tp:taxon-name></italic> <bold>J</bold> <italic><tp:taxon-name>Dusona signator</tp:taxon-name></italic> <bold>K</bold> <italic><tp:taxon-name>Dusona stragifex</tp:taxon-name></italic> <bold>L</bold> <italic><tp:taxon-name>Dusona ucrainica</tp:taxon-name></italic>.</p></caption><graphic xmlns:xlink="http://www.w3.org/1999/xlink" xlink:href="zookeys-424-059-g006.jpg" position="float" orientation="portrait" xlink:type="simple"/></fig></tp:treatment-sec></tp:taxon-treatment>
